# Supplementary material for: Brain DNA methylomic analysis of frontotemporal lobar degeneration reveals OTUD4 in shared dysregulated signatures across pathological subtypes
Source: Acta Neuropathol. 2023 May 7;146(1):77–95. doi: 10.1007/s00401-023-02583-z (PMC10261190; doi:10.1007/s00401-023-02583-z)
Supplement: Supplementary file 2 — (XLSX 1118 kb) [file 401_2023_2583_MOESM2_ESM.xlsx]

## Sheet: TableS1
Supplementary Table S1: Epigenome-wide differentially methylated CpGs in FTLD3 - PSP vs controls (FDR < 0.05).
CpG	Gene Name	DeltaM PSPvsCTRL	P.Value PSPvsCTRL	FRD adj.P.Val PSPvsCTRL	Chr	Pos	Feature	CGI	DeltaM FTLD1vsCTRL	P.Value FTLD1vsCTRL	DeltaM FTLD2vsCTRL	P.Value FTLD2vsCTRL	Reported previously Weber et al. 2018
cg09202319	PFDN6	-4.71302	1.59666e-13	6.53819e-08	chr6	33256555	TSS1500	Island	-0.00719371	0.988923	N/A	N/A	No
cg04602387		-5.13873	8.38607e-13	1.71701e-07	chr6	28574592	IGR	OpenSea	-0.153931	0.669792	-0.166917	0.667365	No
cg03701427	DYDC1	-5.15916	3.39379e-11	4.63244e-06	chr10	82117089	TSS1500	Island	N/A	N/A	N/A	N/A	No
cg06247015	SERHL2	-1.93091	4.77133e-10	4.24715e-05	chr22	42949727	TSS200	Island	-0.393442	0.514795	-0.0548394	0.787404	No
cg01307092	SPRYD3	-2.55715	5.18587e-10	4.24715e-05	chr12	53473443	TSS1500	Island	-0.483501	0.300523	-0.564034	0.267787	No
cg17527574	TERC	-2.87883	7.31221e-10	4.99049e-05	chr3	169483021	TSS200	Island	0.803124	0.157351	0.119576	0.549645	No
cg18859763		-3.60388	9.63771e-10	5.63795e-05	chr1	8002528	IGR	Island	N/A	N/A	-0.0249256	0.939655	No
cg18009376	FASN	-4.42017	2.26979e-09	0.000116182	chr17	80056900	TSS1500	Island	0.698499	0.232814	0.126759	0.833682	No
cg18175880	PHLDA2	-3.16193	3.74867e-09	0.000170561	chr11	2951046	TSS1500	Island	N/A	N/A	N/A	N/A	No
cg26359206	KCNH3	-2.5656	9.54369e-09	0.000390806	chr12	49932972	1stExon	Island	-0.737045	0.000898363	-0.0359107	0.866675	No
cg17053075	FAM136A	-2.75018	1.82371e-08	0.000613137	chr2	70529197	5'UTR	Island	1.01794	0.0617144	-0.886199	0.106102	No
cg23637705	C17orf61	-2.92647	1.86129e-08	0.000613137	chr17	7307466	TSS200	Island	-0.130984	0.820524	N/A	N/A	No
cg10151741	PTPRS	-2.9036	1.9465e-08	0.000613137	chr19	5340810	1stExon	Island	0.391454	0.132514	-0.393627	0.0916166	No
cg25595446	PRMT1	-2.91465	2.49372e-08	0.000666437	chr19	50180579	Body	Island	0.42612	0.27558	-0.716511	0.194104	No
cg26257210	HES3	-3.05289	2.57885e-08	0.000666437	chr1	6305348	Body	Island	-0.299606	0.282183	-0.015245	0.921421	No
cg20418797	SFRS12	-2.94526	2.60395e-08	0.000666437	chr5	65439898	TSS200	Island	N/A	N/A	N/A	N/A	No
cg12862548	ANKRD32	-2.77756	2.99837e-08	0.000722241	chr5	93954431	1stExon	Island	1.04917	0.0321689	-0.647663	0.110938	No
cg14017195	VPS28	-2.58617	4.07006e-08	0.000925921	chr8	145654007	TSS200	Island	-0.00493235	0.987641	-0.141279	0.443818	No
cg04865166	PUS7	-2.91978	4.32071e-08	0.000931209	chr7	105162814	TSS200	Island	N/A	N/A	N/A	N/A	No
cg20740769	S1PR1	-3.08705	5.11894e-08	0.00101271	chr1	101701819	TSS1500	Island	-0.327935	0.451414	0.138512	0.419464	No
cg12091732	DYDC2	-2.76014	5.19346e-08	0.00101271	chr10	82116446	TSS200	Island	-0.31815	0.440552	-0.0569456	0.797365	No
cg26917462	IRF2BP2	-3.07499	6.45803e-08	0.00115076	chr1	234745804	TSS1500	Island	N/A	N/A	-0.103439	0.49072	No
cg27565366	C1orf38	-2.87948	6.61359e-08	0.00115076	chr1	28198926	TSS200	N_Shore	0.259481	0.276446	0.309361	0.0888539	No
cg05727155	CREB1	-2.66186	6.74449e-08	0.00115076	chr2	208394989	5'UTR	Island	0.417407	0.414336	-0.21587	0.397206	No
cg11788450	ESYT1	-2.89448	7.13267e-08	0.00116831	chr12	56521719	TSS1500	N_Shore	N/A	N/A	N/A	N/A	No
cg06088918		-3.20507	8.13654e-08	0.00128148	chr3	27755600	IGR	N_Shore	0.208052	0.383549	0.112676	0.49548	No
cg23001415		-3.54466	8.96733e-08	0.00133038	chr22	21311401	IGR	Island	-0.369761	0.161124	-0.0681234	0.667006	No
cg13898518	PHLPP1	-2.91537	9.4829e-08	0.00133038	chr18	60382585	TSS200	Island	-0.092399	0.734085	0.0722191	0.766407	No
cg05168842	FADS1	-3.0377	9.5266e-08	0.00133038	chr11	61584319	1stExon	Island	-0.599151	0.332036	-0.236884	0.570631	No
cg03249985	WDR62	-2.93985	9.74657e-08	0.00133038	chr19	36545183	TSS1500	Island	1.00239	0.0305554	-0.603548	0.15663	No
cg03290755	TMEM223	-2.8488	1.0407e-07	0.00133165	chr11	62559514	TSS200	Island	N/A	N/A	N/A	N/A	No
cg24422027		-1.49784	1.05103e-07	0.00133165	chr17	2659305	IGR	Island	-0.182293	0.431732	0.00887296	0.957054	No
cg06609250	SYTL2	-2.23242	1.07315e-07	0.00133165	chr11	85522094	5'UTR	Island	-0.265102	0.474852	-1.08729	0.0177679	No
cg12432552	TAF13	-2.74896	1.1173e-07	0.00134567	chr1	109618601	1stExon	Island	-0.15944	0.597643	0.276234	0.130247	No
cg12563644	LOC645323	-2.7281	1.18561e-07	0.00138714	chr5	87956996	Body	Island	N/A	N/A	N/A	N/A	No
cg26132320	MMP9	-3.12073	1.29982e-07	0.00145205	chr20	44640353	Body	Island	-0.10928	0.502876	-0.140099	0.324854	No
cg21149147	PPIL3	-2.80459	1.31201e-07	0.00145205	chr2	201753800	1stExon	OpenSea	0.134194	0.635071	-0.058773	0.869333	No
cg13116840	C1orf31	-2.663	1.47837e-07	0.00152233	chr1	234509193	TSS1500	Island	-0.187556	0.487857	-0.0053189	0.98267	No
cg13144966	C20orf27	-2.57634	1.5018e-07	0.00152233	chr20	3748512	TSS200	Island	-0.296779	0.197903	-0.149151	0.387274	No
cg22479842	IGFBP2	-2.98521	1.52351e-07	0.00152233	chr2	217497949	TSS200	Island	N/A	N/A	N/A	N/A	No
cg24928581	PPT2	-1.98426	1.52972e-07	0.00152233	chr6	32122175	5'UTR	Island	N/A	N/A	N/A	N/A	No
cg24704211	CDC16	-2.77963	1.59533e-07	0.00152233	chr13	115000206	TSS200	Island	N/A	N/A	N/A	N/A	No
cg14759740	RPS21	-2.20522	1.59857e-07	0.00152233	chr20	60962311	5'UTR	Island	-0.0638053	0.92335	-0.275011	0.331109	No
cg02925840	STX6	-3.04356	1.66426e-07	0.00152253	chr1	180992110	TSS200	Island	N/A	N/A	-0.929239	0.00348872	No
cg25377475	LYST	-2.99385	1.67314e-07	0.00152253	chr1	236030556	TSS1500	Island	N/A	N/A	-1.07345	0.076425	No
cg08523384	NDFIP1	-3.33292	1.97973e-07	0.00176235	chr5	141488047	TSS1500	N_Shore	-0.138327	0.284248	N/A	N/A	No
cg19776515	SDR16C5	-2.8035	2.20628e-07	0.00192224	chr8	57232395	5'UTR	Island	0.230083	0.513525	-0.339994	0.261501	No
cg02540477	SMOC2	-3.01178	2.26493e-07	0.00193223	chr6	168842035	5'UTR	Island	-0.185356	0.456801	-0.0990053	0.246389	No
cg24870738	RNF220	-2.82936	2.39316e-07	0.00199996	chr1	45097499	Body	Island	-0.19515	0.534737	0.0767265	0.91873	No
cg10736231	TECPR1	-2.57765	2.55791e-07	0.00209489	chr7	97881288	5'UTR	Island	-0.177248	0.865416	-0.426969	0.543173	No
cg17680792	NR1D2	-3.86251	2.83417e-07	0.00227563	chr3	23986459	TSS1500	N_Shore	0.0739278	0.741052	-0.177379	0.476175	No
cg12187069	SHKBP1	-2.69863	3.03657e-07	0.00236156	chr19	41082589	TSS200	N_Shore	-0.171242	0.625786	-0.556727	0.394007	No
cg13231951	GNAS	-2.67475	3.09415e-07	0.00236156	chr20	57465775	3'UTR	Island	0.0700599	0.765567	-0.406413	0.229364	No
cg01382504	ZNRD1	-2.86224	3.11421e-07	0.00236156	chr6	30029232	1stExon	S_Shore	-0.0474481	0.890395	N/A	N/A	No
cg21746851	PRRT3	-2.33719	3.2318e-07	0.00237572	chr3	9994105	TSS200	Island	0.465033	0.398315	1.02482	0.0286027	No
cg15419852	ZFP36	-2.77613	3.24892e-07	0.00237572	chr19	39897474	TSS200	Island	-0.165388	0.587719	-0.228155	0.11976	No
cg24431318	CALM2	-2.66657	3.32294e-07	0.00238722	chr2	47403193	Body	Island	0.255379	0.35702	0.033179	0.873313	No
cg03431137	TMEM188	-2.92441	3.38841e-07	0.00239229	chr16	50059103	TSS200	Island	0.356749	0.188882	N/A	N/A	No
cg07772309	NELF	-2.3814	3.45231e-07	0.00239609	chr9	140353475	Body	Island	-0.19618	0.679389	-0.0277304	0.915505	No
cg17905084	FCRLB	-1.94768	3.59125e-07	0.00244906	chr1	161697281	Body	Island	0.299787	0.357322	-0.110918	0.707254	No
cg00999865		-2.56445	3.73099e-07	0.00244906	chr14	77422934	IGR	Island	-0.13525	0.638905	-0.105505	0.652294	No
cg24904904	CEP72	-2.55773	3.74571e-07	0.00244906	chr5	612382	TSS200	Island	-0.135755	0.474583	-0.034006	0.836072	No
cg00143045	RPRM	-5.62396	3.76787e-07	0.00244906	chr2	154335593	TSS1500	S_Shore	0.169568	0.653125	-0.912504	0.431418	No
cg10752545	NAV2	-1.6468	4.06981e-07	0.00260399	chr11	19734701	TSS200	Island	-0.537684	0.411108	-0.174209	0.556751	No
cg22860233	RBM34	-3.51888	4.33278e-07	0.0027296	chr1	235324437	Body	Island	N/A	N/A	N/A	N/A	No
cg02423318		-3.09736	4.43758e-07	0.00275326	chr7	65509125	IGR	Island	0.0344093	0.877595	0.0702338	0.645691	No
cg15802848	KIFC1	-2.79751	4.58259e-07	0.0028008	chr6	33359461	5'UTR	Island	-0.287901	0.398175	N/A	N/A	No
cg20697767	RPRML	-2.48176	4.67159e-07	0.00281321	chr17	45056325	1stExon	Island	N/A	N/A	-0.186117	0.452295	No
cg19898043	BCL2L13	-2.9128	4.83532e-07	0.0028696	chr22	18121309	TSS200	Island	-0.379816	0.337477	0.541138	0.402271	No
cg22959063	CKB	-2.84341	4.91825e-07	0.00287712	chr14	103987387	Body	Island	-0.201428	0.421372	-0.226999	0.27335	No
cg16303825	SEC13	-2.62466	5.36514e-07	0.00309434	chr3	10362878	TSS200	Island	-0.331874	0.35628	-0.168337	0.167983	No
cg17272019		1.52021	5.51173e-07	0.00313474	chr15	102094601	IGR	OpenSea	0.261224	0.0795488	-0.332716	0.23136	+
cg16026813	BTRC	-3.18621	6.12607e-07	0.00342295	chr10	103245720	Body	OpenSea	N/A	N/A	N/A	N/A	No
cg02606808	MAP1B	-2.76269	6.19501e-07	0.00342295	chr5	71403502	1stExon	Island	-0.472716	0.241204	0.0315096	0.957687	No
cg14981432	C11orf9	1.45854	6.26926e-07	0.00342295	chr11	61555930	3'UTR	N_Shelf	N/A	N/A	N/A	N/A	No
cg21848532	GNPAT	-2.70326	6.9717e-07	0.00375639	chr1	231377187	1stExon	Island	-0.213731	0.422123	-0.118291	0.458517	No
cg05067136	C7orf30	-2.35763	7.12523e-07	0.00376116	chr7	23338802	TSS200	Island	0.448563	0.285059	-1.015	0.111889	No
cg00139807	LOC440356	-2.65261	7.16426e-07	0.00376116	chr16	29874869	TSS200	S_Shore	-0.17149	0.529539	-0.132952	0.359867	No
cg26158983	NFATC4	1.77912	7.3542e-07	0.00381201	chr14	24835040	TSS1500	N_Shore	0.0725146	0.694863	-0.116342	0.328255	No
cg02062348	ATP6V0A2	-2.991	7.70601e-07	0.00394444	chr12	124196676	TSS200	Island	1.22107	0.0235293	-0.0832082	0.850754	No
cg25195302	MXI1	-2.93814	7.82648e-07	0.00395664	chr10	111970950	Body	S_Shore	-0.0825726	0.868717	-0.102127	0.761869	No
cg03648711	ODZ4	-2.61373	7.95023e-07	0.00397019	chr11	79150041	5'UTR	Island	-0.673962	0.676488	0.066298	0.800363	No
cg06409432	RASGRP2	-1.7407	8.10568e-07	0.00399905	chr11	64512199	TSS1500	Island	0.833187	0.0128607	-0.746652	0.262596	No
cg19858931	BBS7	-2.60958	8.48928e-07	0.00413844	chr4	122791713	TSS200	Island	N/A	N/A	-0.201306	0.153419	No
cg15511738	CELSR3	-2.75477	8.80353e-07	0.00424114	chr3	48700027	1stExon	Island	N/A	N/A	N/A	N/A	No
cg00419040	ERO1LB	-2.38018	9.06413e-07	0.00431592	chr1	236445386	TSS200	Island	-0.0422969	0.921839	N/A	N/A	No
cg08502873	MAPK14	-2.59097	9.18355e-07	0.00432252	chr6	35995679	5'UTR	Island	0.133253	0.718071	-0.161363	0.439224	No
cg00843939	NUB1	-1.38559	1.02948e-06	0.00479052	chr7	151038742	TSS200	N_Shore	-0.0886326	0.734166	0.0036931	0.988585	No
cg17499981	RPLP2	-2.51074	1.066e-06	0.004811	chr11	809742	TSS200	Island	-0.0829717	0.784919	-0.483041	0.0355134	No
cg23954153	ARTN	-2.83374	1.066e-06	0.004811	chr1	44402353	Body	Island	-0.339691	0.243493	-0.183711	0.376056	No
cg01591470	CTAGE5	-2.69332	1.06913e-06	0.004811	chr14	39736043	TSS1500	Island	-0.170024	0.615957	-0.154519	0.187895	No
cg11234065	LYSMD3	-2.9058	1.15615e-06	0.00499037	chr5	89825590	TSS200	Island	0.227287	0.557763	-0.0378201	0.894054	No
cg04948941	HIF1A	-2.68754	1.15851e-06	0.00499037	chr14	62161878	TSS1500	Island	-0.22582	0.414218	0.0386097	0.773344	No
cg02459971		-2.43914	1.16533e-06	0.00499037	chr11	798364	IGR	Island	N/A	N/A	N/A	N/A	No
cg08157964	BRCA2	-2.65503	1.17692e-06	0.00499037	chr13	32889861	5'UTR	Island	-0.350457	0.142351	0.59451	0.382139	No
cg14930390	MUTED	-2.43112	1.19077e-06	0.00499037	chr6	8064622	1stExon	Island	0.0796725	0.817481	0.169922	0.4002	No
cg04752565	SMAGP	-2.31563	1.1953e-06	0.00499037	chr12	51664655	TSS1500	S_Shore	0.90376	0.119614	-0.802852	0.332622	No
cg01873391	MTDH	-4.70362	1.1992e-06	0.00499037	chr8	98657960	Body	S_Shore	-0.337368	0.251126	-0.486729	0.46363	No
cg00134776	CLSTN2	-2.71385	1.21149e-06	0.00499036	chr3	139653573	TSS1500	Island	-0.266848	0.357032	-0.0860996	0.703322	No
cg02326328	ALG3	-2.3739	1.21867e-06	0.00499036	chr3	183967536	TSS1500	Island	-0.00439305	0.988757	-0.160766	0.459466	No
cg00032227	TMEM104	-2.38945	1.26563e-06	0.00513136	chr17	72772512	TSS200	Island	-0.338341	0.194262	0.13865	0.8352	No
cg21723903	EFCAB4B	1.67667	1.3192e-06	0.0052961	chr12	3862575	TSS1500	Island	-0.212947	0.129023	0.196481	0.0345082	No
cg15036616		-2.30287	1.47563e-06	0.0058666	chr1	15930123	IGR	Island	0.0313808	0.881253	0.0748493	0.647738	No
cg06430479		1.07628	1.51943e-06	0.00597016	chr11	95091989	IGR	OpenSea	N/A	N/A	N/A	N/A	No
cg03098515	BAT3	-2.50014	1.53084e-06	0.00597016	chr6	31619949	5'UTR	Island	0.658089	0.0420982	-0.312448	0.560523	No
cg05365960	COPA	-1.60717	1.57901e-06	0.00609994	chr1	160313050	5'UTR	Island	-0.255934	0.374145	-0.030001	0.850465	No
cg00667976	ARL1	-2.8107	1.60547e-06	0.00614417	chr12	101801822	TSS1500	Island	0.927053	0.0886948	-0.221715	0.473728	No
cg15911409	CXCR7	-3.86439	1.65289e-06	0.00625446	chr2	237481080	5'UTR	S_Shelf	-0.299043	0.249934	N/A	N/A	No
cg08991457	ZNF703	-2.68993	1.66483e-06	0.00625446	chr8	37553261	TSS200	Island	0.610713	0.165679	N/A	N/A	No
cg04993975	LHX1	-2.56983	1.72996e-06	0.00644004	chr17	35294472	TSS200	Island	-0.0865944	0.756005	0.994325	0.187571	No
cg20540566	TTPA	-2.55938	1.76837e-06	0.00652374	chr8	63998327	Body	Island	0.184298	0.863859	-0.284522	0.368987	No
cg18138902		-2.41007	1.92935e-06	0.00705405	chr7	66119479	IGR	Island	N/A	N/A	N/A	N/A	No
cg27081877	MOCS2	-2.1954	2.17533e-06	0.00788302	chr5	52405494	TSS200	Island	-0.0202391	0.973086	-0.177201	0.825752	No
cg16085178	AHI1	-2.57526	2.20358e-06	0.00791533	chr6	135818824	5'UTR	Island	0.253176	0.531126	N/A	N/A	No
cg26460471	GRP	-2.53616	2.28814e-06	0.00808312	chr18	56887271	TSS200	Island	-0.0620576	0.794567	0.0492395	0.746211	No
cg23678070	SRRM3	-2.38655	2.28977e-06	0.00808312	chr7	75831205	TSS200	Island	-0.575637	0.0723968	0.294934	0.25897	No
cg21971465	C12orf76	-3.26667	2.39208e-06	0.00837213	chr12	110486573	Body	Island	1.1788	0.143334	-0.127662	0.905916	No
cg08270964	PPFIA3	-2.67597	2.63078e-06	0.00912951	chr19	49652144	Body	N_Shore	-0.0559708	0.742001	0.174869	0.407544	No
cg11836369	PEX19	-2.75458	2.73523e-06	0.00941224	chr1	160254759	5'UTR	OpenSea	-0.0494437	0.857481	N/A	N/A	No
cg04068564	ZNF831	0.969334	2.7608e-06	0.00942106	chr20	57795246	Body	N_Shore	0.345044	0.132742	0.349873	0.0808379	No
cg07424155	CAPZA2	-2.40485	2.81919e-06	0.0095408	chr7	116503126	Body	S_Shore	-0.599302	0.00575118	0.120498	0.800565	No
cg17827188	SEPSECS	-2.31998	2.92623e-06	0.00981747	chr4	25162224	TSS200	Island	N/A	N/A	N/A	N/A	No
cg14375779	BRP44L	-3.87796	2.97234e-06	0.00981747	chr6	166797267	TSS1500	Island	1.12855	0.364399	N/A	N/A	No
cg08318212	EDN3	-2.30775	2.97287e-06	0.00981747	chr20	57875364	TSS200	Island	0.000110561	0.999846	0.303077	0.501878	No
cg07975813	USP5	-1.21824	3.03465e-06	0.00994132	chr12	6961094	TSS200	Island	-0.518304	0.304557	-0.429518	0.13331	No
cg03522910	B4GALT3	-1.03479	3.0943e-06	0.0100563	chr1	161147597	TSS1500	S_Shore	-0.330701	0.109091	-0.167942	0.547755	No
cg26729197	SSTR2	-2.6324	3.1704e-06	0.0102225	chr17	71161415	1stExon	Island	2.01715	0.0425383	-0.417719	0.584823	No
cg16791267	PEX5	-2.5817	3.32816e-06	0.0106473	chr12	7342161	TSS1500	Island	-0.129735	0.574493	-0.245798	0.145317	No
cg06634750	PAPD5	-2.85277	3.51445e-06	0.0111561	chr16	50186413	TSS1500	OpenSea	0.0761598	0.877869	N/A	N/A	No
cg13947666	ANKRD34A	-2.418	3.58283e-06	0.0112857	chr1	145473295	5'UTR	Island	-0.477023	0.137026	-0.0162507	0.929336	No
cg03453497		-2.42268	3.61565e-06	0.0113021	chr3	194207848	IGR	Island	-0.0324875	0.930422	N/A	N/A	No
cg26653293	C17orf91	-1.45417	3.69271e-06	0.0114556	chr17	1619494	Body	Island	-0.466035	0.103793	-0.825767	0.0915223	No
cg06303288	KIAA1949	-2.72653	4.0219e-06	0.012383	chr6	30654722	5'UTR	Island	N/A	N/A	-0.238076	0.449321	No
cg07248043	OSBPL11	-2.22361	4.07201e-06	0.0124437	chr3	125314337	5'UTR	Island	N/A	N/A	0.371488	0.279508	No
cg24932305		-1.14831	4.1368e-06	0.012548	chr2	218875016	IGR	Island	-0.0295738	0.906145	0.0458938	0.854069	No
cg14315410	NUP50	-1.62967	4.29867e-06	0.0129432	chr22	45559602	TSS1500	Island	0.808941	0.0635712	N/A	N/A	No
cg02693096	PNPLA6	-2.92434	4.41963e-06	0.013156	chr19	7599626	TSS1500	Island	0.426279	0.327014	-1.13138	0.183987	No
cg13281814	GDAP1	-1.4843	4.46003e-06	0.013156	chr8	75262582	TSS200	Island	1.82581	0.00283295	-0.487974	0.279025	No
cg21159241	RALA	-0.779137	4.46575e-06	0.013156	chr7	39662930	TSS1500	Island	0.250301	0.359664	0.0647571	0.784624	No
cg09457752		0.928619	4.56009e-06	0.013338	chr2	68672738	IGR	OpenSea	0.0836342	0.723227	-0.193479	0.338111	No
cg06452082		-2.60557	4.65372e-06	0.0135153	chr16	50840632	IGR	OpenSea	-0.356943	0.146326	0.111337	0.641443	No
cg21055707	C12orf76	-2.45049	4.78446e-06	0.0137972	chr12	110486280	Body	Island	0.424141	0.0689786	0.144357	0.485235	No
cg16506776	AP1AR	1.50005	5.00549e-06	0.0143336	chr4	113163997	Body	OpenSea	0.314791	0.263449	0.0307552	0.9128	No
cg06954540	C11orf68	-2.22337	5.04663e-06	0.0143511	chr11	65686660	TSS200	Island	0.511507	0.206572	N/A	N/A	No
cg12748926	PLD3	-2.57969	5.13388e-06	0.0144985	chr19	40854020	TSS1500	N_Shore	-0.323089	0.279502	N/A	N/A	No
cg15979150	FAM164C	-3.50213	5.23319e-06	0.0146777	chr14	75535757	TSS1500	N_Shore	-1.27393	0.12992	-0.570729	0.604553	No
cg27612364	SLC25A27	-2.30509	5.30736e-06	0.0147845	chr6	46620935	1stExon	Island	-0.293487	0.571141	N/A	N/A	No
cg12778476	SLC17A6	-2.5316	5.45772e-06	0.0150405	chr11	22359345	TSS1500	N_Shelf	N/A	N/A	N/A	N/A	No
cg11158179	NFIA	-1.23687	5.47272e-06	0.0150405	chr1	61543011	1stExon	S_Shore	0.81262	0.0743359	-0.851642	0.00968671	No
cg16489427		-2.38692	5.58645e-06	0.0152507	chr6	29721015	IGR	Island	-0.0110022	0.972783	0.0657428	0.699446	No
cg15686800	FAM117A	-2.72697	5.66582e-06	0.015365	chr17	47840873	Body	Island	-0.226843	0.473075	0.351537	0.505123	No
cg10472244	SELK	-1.22126	5.7759e-06	0.0155554	chr3	53925831	1stExon	Island	-0.26193	0.216292	0.076913	0.683172	No
cg10935265	SLC35F5	-1.70652	5.81203e-06	0.0155554	chr2	114514562	TSS200	Island	N/A	N/A	N/A	N/A	No
cg12678451	XYLB	-2.18565	5.87479e-06	0.0156213	chr3	38388172	TSS200	Island	-0.394802	0.375056	0.202087	0.614116	No
cg17530782	RNF213	0.810869	5.97243e-06	0.0157785	chr17	78357934	Body	OpenSea	-0.00475609	0.983361	-0.274613	0.308463	No
cg09935461	USP36	2.01088	6.05891e-06	0.0159043	chr17	76802152	Body	S_Shelf	-0.0392866	0.875923	0.098642	0.603652	No
cg17913259	ZNF501	-2.46412	6.09798e-06	0.0159049	chr3	44771113	TSS200	Island	0.341128	0.570933	-0.636285	0.128597	No
cg23003881	BOD1	-3.91377	6.24864e-06	0.0161947	chr5	173043929	TSS1500	S_Shore	-0.214638	0.726125	N/A	N/A	No
cg03595755		-2.31389	6.47514e-06	0.0165777	chr5	1931251	IGR	Island	0.193406	0.490655	-0.0948134	0.624169	No
cg23234510	APTX	-0.877611	6.47739e-06	0.0165777	chr9	33001517	5'UTR	Island	-0.138741	0.429252	-0.348423	0.101812	No
cg01966470	CTTN	-0.983958	6.55622e-06	0.0166173	chr11	70258111	Body	S_Shore	0.171759	0.218111	-0.155616	0.194878	No
cg12402038	PRKG1	-2.51786	6.57401e-06	0.0166173	chr10	53459369	Body	Island	-0.30103	0.370088	0.153847	0.542032	No
cg05372260	SMCHD1	-2.22732	6.63704e-06	0.0166737	chr18	2655881	TSS200	Island	0.0319632	0.931341	0.0633796	0.684171	No
cg03836184	GHR	-2.6191	6.82414e-06	0.0169382	chr5	42424838	5'UTR	Island	0.358273	0.508323	-0.455635	0.550844	No
cg05054093	DCLK2	-2.53475	6.82505e-06	0.0169382	chr4	150999911	TSS200	Island	0.360603	0.385657	-0.0223956	0.935998	No
cg02307953	MRPL30	-2.15407	6.97635e-06	0.0172094	chr2	99797349	TSS1500	Island	N/A	N/A	N/A	N/A	No
cg21029631		-3.3385	7.18758e-06	0.0176243	chr2	240752524	IGR	OpenSea	0.196209	0.334734	N/A	N/A	No
cg11042902	ZNF250	-2.30107	7.43199e-06	0.0181151	chr8	146126856	TSS200	Island	N/A	N/A	N/A	N/A	No
cg22634689	TMEM121	-1.0359	7.5219e-06	0.0182258	chr14	105993363	5'UTR	Island	-0.333014	0.249006	-0.272274	0.148993	No
cg19954374	MARS2	-1.15103	7.6006e-06	0.0183081	chr2	198570639	1stExon	Island	-0.222892	0.432276	-0.294549	0.18997	No
cg02883842	PSMD7	-2.98133	7.76123e-06	0.0185857	chr16	74331492	Body	S_Shore	N/A	N/A	N/A	N/A	No
cg13912224		1.46658	7.93677e-06	0.0188317	chr6	52172083	IGR	Island	0.0979149	0.72113	0.032784	0.874591	No
cg13895966	GNAS	-0.893026	7.95592e-06	0.0188317	chr20	57467268	Body	Island	N/A	N/A	0.514142	0.445899	No
cg19769967	IDH1	-1.76677	8.1399e-06	0.0191565	chr2	209119250	5'UTR	N_Shore	-0.264091	0.235857	-0.742803	0.00549238	No
cg18348434	SGPP1	-2.60304	8.29249e-06	0.0194041	chr14	64195085	TSS1500	S_Shore	-0.0531307	0.833671	0.070435	0.692596	No
cg03650429	FBXO17	-2.50524	8.4245e-06	0.0195466	chr19	39440462	Body	Island	-0.238129	0.325461	-0.109642	0.606438	No
cg24700959	ESRRG	-1.3545	8.44888e-06	0.0195466	chr1	216896861	5'UTR	OpenSea	N/A	N/A	N/A	N/A	No
cg08328513	BHMT2	-3.04054	8.60862e-06	0.0198043	chr5	78365691	Body	Island	0.267572	0.258522	0.00125626	0.994528	No
cg16069236	MRPL39	-2.02471	8.98196e-06	0.0205477	chr21	26980353	TSS1500	S_Shore	1.37381	0.0657092	-0.0764407	0.901478	No
cg05983229	ABI2	-2.41738	9.11546e-06	0.0207373	chr2	204192854	TSS200	Island	0.743028	0.182015	N/A	N/A	No
cg25228773	SPPL2B	-2.32284	9.34055e-06	0.0210433	chr19	2328682	5'UTR	Island	0.201362	0.666757	-0.458069	0.140951	No
cg15537000	PSMA1	-2.65558	9.35277e-06	0.0210433	chr11	14542320	TSS1500	S_Shore	0.424814	0.229647	N/A	N/A	No
cg12262427	PTPN12	-3.14583	9.5108e-06	0.0212819	chr7	77166345	TSS1500	N_Shore	N/A	N/A	N/A	N/A	No
cg03997764	FAM96B	-2.50834	9.71814e-06	0.0216277	chr16	66968417	TSS200	Island	-0.267277	0.271749	0.192959	0.235554	No
cg24320612	GATA5	-3.13531	9.84506e-06	0.0217918	chr20	61051317	TSS1500	Island	-0.23384	0.548713	-0.287744	0.124358	No
cg14798310		0.76989	1.05462e-05	0.0232181	chr22	24234197	IGR	N_Shelf	0.166808	0.431233	0.0138979	0.913062	No
cg05501285	P4HA2	-2.03609	1.09247e-05	0.0238908	chr5	131563764	TSS1500	Island	0.252596	0.424542	-0.626609	0.380215	No
cg12977171	STX3	-1.75138	1.09684e-05	0.0238908	chr11	59521791	TSS1500	N_Shore	0.251603	0.514313	-0.214187	0.614294	No
cg11609154	C7orf55	-2.38256	1.10387e-05	0.0239167	chr7	139026010	5'UTR	Island	0.74127	0.125466	0.585109	0.0824775	No
cg01050183	TMEM184A	0.646709	1.18125e-05	0.0254585	chr7	1592305	Body	S_Shore	0.146983	0.383863	0.00505008	0.9707	No
cg06135725	DGCR6L	-1.4078	1.19168e-05	0.0255488	chr22	20307624	TSS200	Island	0.316914	0.31768	-0.205391	0.307634	No
cg11273848		0.950337	1.25438e-05	0.0267531	chr10	130506845	IGR	N_Shore	-0.619759	0.0571592	N/A	N/A	No
cg27618777	TAP2	1.05738	1.28383e-05	0.0272393	chr6	32804628	Body	N_Shore	0.273148	0.346309	0.561987	0.0777825	No
cg11965880	PIP4K2A	-2.6799	1.31467e-05	0.0277499	chr10	23003653	TSS200	Island	0.419615	0.418676	-0.0582928	0.87207	No
cg25114523		0.722672	1.33093e-05	0.0279491	chr18	61669092	IGR	N_Shore	-0.264808	0.114357	0.15703	0.534918	No
cg10079740	MMP2	-1.94909	1.34568e-05	0.0281146	chr16	55513480	1stExon	Island	-0.605982	0.473986	-0.230768	0.730762	No
cg13434638	ITGA11	-2.32581	1.37346e-05	0.0285493	chr15	68723690	Body	Island	0.131216	0.714403	0.160274	0.557283	No
cg17239876	KIAA1274	1.11256	1.38707e-05	0.0286866	chr10	72311914	Body	OpenSea	0.112728	0.591711	N/A	N/A	No
cg13491724	OR1B1	0.850417	1.40125e-05	0.0287085	chr9	125392684	TSS1500	OpenSea	0.0444563	0.849962	-0.109673	0.598024	No
cg04094641	SAG	0.559115	1.40442e-05	0.0287085	chr2	234216050	TSS1500	OpenSea	0.285256	0.120677	-0.188452	0.323081	No
cg00123486		-1.17442	1.41389e-05	0.0287085	chr5	43067144	IGR	S_Shore	0.666979	0.0550439	-0.193066	0.401116	No
cg13454099	C12orf41	-1.20873	1.41617e-05	0.0287085	chr12	49076203	TSS200	Island	-0.584593	0.0623542	-0.31765	0.123398	No
cg13822566	FANCF	0.675503	1.4404e-05	0.0290558	chr11	22648618	TSS1500	S_Shore	0.0626906	0.741153	-0.00471862	0.980009	No
cg18323922	PSMB2	2.8649	1.45442e-05	0.0291458	chr1	36107203	TSS200	Island	N/A	N/A	-0.510221	0.200464	No
cg13065504	PLA2G4F	1.05589	1.4591e-05	0.0291458	chr15	42448234	Body	OpenSea	0.0323795	0.855931	0.377535	0.0113566	No
cg15679892		0.897283	1.47376e-05	0.0292196	chr7	1267057	IGR	S_Shore	0.210909	0.175765	0.0638483	0.684627	+
cg19712078		-1.24645	1.47706e-05	0.0292196	chr1	150036519	IGR	N_Shelf	0.33525	0.099841	0.0124287	0.975643	No
cg20285224	RFPL1S	-1.7046	1.5166e-05	0.0298574	chr22	29838184	TSS200	OpenSea	0.378394	0.292117	-0.0320905	0.916206	No
cg18718634	SCN4B	-1.53494	1.54068e-05	0.0301865	chr11	118023765	TSS200	Island	-0.168554	0.718295	-0.147026	0.637535	No
cg14059257	KRT7	0.630087	1.60645e-05	0.0313252	chr12	52628105	Body	S_Shore	N/A	N/A	N/A	N/A	+
cg00502442	ZDHHC14	-2.02802	1.63807e-05	0.0317904	chr6	157801893	TSS1500	Island	1.0883	0.0109571	N/A	N/A	No
cg27480589		-2.31236	1.64619e-05	0.0317972	chr19	56098812	IGR	Island	0.289511	0.15353	-0.342031	0.0198782	No
cg22220467	PRR19	-2.85756	1.6787e-05	0.0322729	chr19	42806228	TSS200	Island	N/A	N/A	N/A	N/A	No
cg22274829	RASGEF1B	-4.02174	1.69603e-05	0.0324537	chr4	82393723	TSS1500	S_Shore	-0.107311	0.570605	N/A	N/A	No
cg17838029	EYA4	-2.26671	1.76408e-05	0.0335989	chr6	133562334	TSS200	Island	N/A	N/A	N/A	N/A	No
cg02180498	NEU1	-0.971391	1.78193e-05	0.0337497	chr6	31830572	5'UTR	Island	-0.0361877	0.818331	-0.0336221	0.808539	No
cg17368500		-0.780338	1.78848e-05	0.0337497	chr17	66201090	IGR	N_Shore	0.0875585	0.754615	0.155353	0.388367	No
cg14869141	GCLC	1.49183	1.89069e-05	0.0355148	chr6	53410056	TSS1500	Island	0.223605	0.482378	0.00385587	0.981653	No
cg22047825		-2.47336	1.91945e-05	0.0358903	chr15	99640892	IGR	Island	N/A	N/A	-0.114921	0.641145	No
cg24016939	ZNF671	-2.03395	1.93551e-05	0.0360263	chr19	58239135	TSS200	S_Shore	0.229033	0.55229	-0.209254	0.478607	No
cg24664526	VPS52	-2.64581	1.98284e-05	0.0366897	chr6	33239540	5'UTR	Island	-0.734455	0.314444	0.774908	0.451688	No
cg00437399	CASC5	-2.43772	1.98908e-05	0.0366897	chr15	40886176	TSS1500	N_Shore	-0.0633777	0.807077	N/A	N/A	No
cg13320964		0.621538	2.02165e-05	0.0371174	chr4	138114823	IGR	OpenSea	0.323661	0.162928	-0.0941323	0.697032	No
cg00328813	PLSCR2	-1.37081	2.03039e-05	0.0371174	chr3	146214926	TSS1500	OpenSea	-0.00303639	0.989775	0.0299349	0.873563	No
cg12712771	TSPAN15	1.78437	2.08999e-05	0.038037	chr10	71211212	TSS200	Island	0.0800927	0.684613	-0.179197	0.471781	No
cg12864853	TPBG	-0.726105	2.11735e-05	0.0383644	chr6	83073156	TSS1500	N_Shore	-0.313448	0.186154	-0.34462	0.02667	No
cg05080328	DGCR14	-1.22556	2.17862e-05	0.0393008	chr22	19132130	1stExon	Island	0.534458	0.0941622	-0.238377	0.196161	No
cg11383961	DTYMK	-0.680067	2.22379e-05	0.0397444	chr2	242626575	TSS200	Island	-0.121664	0.580022	-0.0115702	0.933675	No
cg21089669	G3BP2	-0.793602	2.22669e-05	0.0397444	chr4	76598893	TSS1500	Island	0.217564	0.552439	-0.575509	0.166785	No
cg05942963		-0.587156	2.23233e-05	0.0397444	chr14	71787552	IGR	Island	0.00176599	0.994089	-0.135048	0.673313	No
cg02888090	FAM78A	0.822661	2.34407e-05	0.0415532	chr9	134136213	Body	Island	-0.47979	0.0999148	0.120494	0.580044	No
cg00120157		0.914181	2.3803e-05	0.0420136	chr7	4349460	IGR	S_Shore	0.10058	0.499708	N/A	N/A	No
cg21672889	SSH1	-2.7206	2.61328e-05	0.0459278	chr12	109250988	Body	N_Shore	-0.117717	0.826366	-0.302801	0.361167	No
cg12809787	SRP19	-1.37819	2.68697e-05	0.047021	chr5	112196944	TSS200	Island	0.105994	0.763073	-0.475259	0.311611	No
CpGs showing nominal p-values <0.05 in FTLD1 or FTLD2 and concordant direction of effect with FTLD3 are highlighted in green

## Sheet: TableS2
Supplementary Table S2: Differentially methylated positions (DMPs) were associated with the FTLD status in the frontal cortex meta-analysis (Bonferroni adj.p < 0.05 and FDR adj.p < 0.10).
CpG	Gene Name	Feature-CGI	FTLD1			FTLD2			FTLD3			Meta-analysis (random effect)								Reported in previous AD meta-analysis
			estimate	SE	pval	estimate	SE	pval	estimate	SE	pval	estimate	SE	pval	estimate direction	FDR adj.p	Bonferroni adj.p	I2	pvalQ	Zhang et al 2020	Smith et al 2021	Shireby et al 2022
cg21028777*	OTUD4	5'UTR-shore	-1.03229	0.208009	0.000302631	-0.713303	0.274838	0.00714803	-0.730033	0.338997	0.0330472	-0.880173	0.148984	3.47e-09	---	0.00126232	0.00126232	0	0.577072	no	no	no
cg17938607*	NFATC1	Body-island	0.693389	0.179846	0.00217549	0.556375	0.255205	0.0346144	0.801481	0.213658	0.000259845	0.697263	0.12111	8.55e-09	+++	0.00155516	0.00311033	0	0.762175	no	no	no
cg23241637	ZNF804A	Body-shore	-1.20216	0.20533	6.94e-05	-0.520581	0.392356	0.123969	-1.11136	0.420356	0.00916272	-1.03406	0.199063	2.05e-07	---	0.0248584	0.0745751	0.160962	0.303661	no	no	no
cg14079702	KLF12	Body-opensea	0.69977	0.197695	0.00390849	0.420151	0.213416	0.0458683	0.754097	0.230804	0.00137571	0.622571	0.1228	3.98e-07	+++	0.0361962	0.144785	0	0.50237	no	no	no
cg07909527	NUBP2	Body-island	-0.523901	0.166625	0.00820543	-0.526623	0.159631	0.00166479	-0.370737	0.186967	0.0493989	-0.482745	0.0981203	8.66e-07	---	0.0624491	0.315034	0	0.78057	no	no	no
cg07695590	CEBPZ	TSS1500-island	-0.839973	0.233359	0.00349577	-0.597247	0.261364	0.0107889	-0.812091	0.325632	0.0138371	-0.750039	0.153514	1.03e-06	---	0.0624491	0.374694	0	0.768516	no	no	no
cg23057732	C3orf39	TSS200-island	-1.0014	0.264475	0.00247139	-0.543675	0.234683	0.0138204	-0.617423	0.259803	0.018875	-0.705229	0.14545	1.24e-06	---	0.0636617	0.451088	0	0.398096	no	no	no
cg15592690	IMPA2	TSS200-island	-0.684856	0.251302	0.0180303	-0.823824	0.213627	0.000533912	-0.397951	0.238457	0.0974525	-0.648701	0.134433	1.4e-06	---	0.0636617	0.509293	0	0.40688	no	no	no
cg01785417	PTCHD2	TSS1500-island	-0.685082	0.226894	0.0103774	-0.294635	0.327798	0.310278	-0.526143	0.144087	0.000371183	-0.538273	0.114036	2.36e-06	---	0.0887626	0.858523	0	0.613187	no	no	no
cg00228799	ENDOG	TSS200-island	-0.550132	0.17117	0.00719647	-0.806427	0.270479	0.00252928	-0.454863	0.226688	0.0467852	-0.574654	0.121933	2.44e-06	---	0.0887626	0.887626	0	0.596293	no	no	no
cg20003124		IGR-shelf	0.585841	0.131217	0.00072162	0.413495	0.213397	0.0396751	0.114401	0.352661	0.746139	0.499836	0.106552	2.72e-06	+++	0.0899531	0.989484	0	0.409055	no	no	no
*Two Bonferroni significant DMPs are highlighted in blue.

## Sheet: TableS3
Supplementary Table S3: Co-methylation modules containing top EWAS meta-analysis loci across the three networks.
CpG	Gene	Feature-CGI	Co-methylation network module
			FTLD1		FTLD2		FTLD3
			Module	Hub gene	Module	Hub gene	Module	Hub gene
cg21028777	OTUD4	5'UTR-shore	brown*	ADCY1	blue*	TLA6	blue*	GDAP1
cg17938607	NFATC1	Body-island	blue	ICAM5	mediumpurple3	AKR1C3	pink	RHPN1
cg23241637	ZNF804A	Body-shore	skyblue	TMEM168	darkgrey	FNA1	blue*	GDAP1
cg14079702	KLF12	Body-opensea	blue	ICAM5	---	---	pink	RHPN1
cg07909527	NUBP2	Body-island	---	---	---	---	---	---
cg07695590	CEBPZ	TSS1500-island	brown*	ADCY1	blue*	TLA6	blue*	GDAP1
cg23057732	C3orf39	TSS200-island	white	CTDSP2	paleturquoise	LPA	blue*	GDAP1
cg15592690	IMPA2	TSS200-island	brown*	ADCY1	blue*	TLA6	---	---
cg01785417	PTCHD2	TSS1500-island	lightcyan	TMEM194A	bisque4	CR2	---	---
cg00228799	ENDOG	TSS200-island	---	---	tan	PPP1R9B	---	---
cg20003124		IGR-shelf	---	---	---	---	---	---
*Coloured cells represent co-methylation modules significantly enriched for top EWAS meta-analysis loci ("OTUD4-modules").

## Sheet: TableS4
Supplementary Table S4: OTUD4-containing modules across the three co-methylation networks.
FTLD1 - Brown						FTLD2 - Blue						FTLD3 - Blue
CpGs	Gene	Feature	CGI	MM.brown	p.MM.brown	CpGs	Gene	Feature	CGI	MM.blue[2]	p.MM.blue[2]	CpGs	Gene	Feature	CGI	MM.blue[3]	p.MM.blue[3]
cg21873741	ADCY1	3'UTR	opensea	0.977612	1.06962e-15	cg27517717	TLE6	TSS200	island	0.956254	5.80575e-23	cg13281814	GDAP1	TSS200	island	0.902811	1.10496e-58
cg06211904	FOXO3	Body	opensea	0.970542	1.85033e-14	cg01563031	NELL1	Body	island	0.953528	1.89689e-22	cg01307092	SPRYD3	TSS1500	island	0.898259	3.20169e-57
cg04535340	RAB11B	TSS1500	island	0.965147	1.05636e-13	cg22957201	TMEM44	TSS1500	island	0.952489	2.92408e-22	cg18718634	SCN4B	TSS200	island	0.8959	1.7232e-56
cg14236011	TJP2	Body	shelf	0.963829	1.5511e-13	cg23088184	LTBP4	Body	island	0.950895	5.57356e-22	cg06609250	SYTL2	5'UTR	island	0.893817	7.36502e-56
cg12623782	RNH1	5'UTR	shore	0.962997	1.96199e-13	cg16828937	FDXR	TSS200	island	0.950611	6.24e-22	cg23905935	ATAD5	1stExon	island	0.892872	1.40961e-55
cg09010671	POU4F1	TSS200	island	0.955742	1.24507e-12	cg13027571	ARPC2	TSS1500	island	0.949516	9.57608e-22	cg06247015	SERHL2	TSS200	island	0.892147	2.30904e-55
cg16039342	OLFM2	Body	island	0.952527	2.56344e-12	cg16804848	GPR137	TSS1500	shore	0.949173	1.09279e-21	cg24664526	VPS52	5'UTR	island	0.889381	1.47216e-54
cg12913496	TWF2	TSS200	island	0.952524	2.56533e-12	cg12832228	ZNF395	TSS200	island	0.947674	1.92749e-21	cg10752545	NAV2	TSS200	island	0.88664	8.79499e-54
cg18355902	RNF175	5'UTR	island	0.949356	4.98374e-12	cg13623968	SLCO5A1	5'UTR	island	0.946696	2.76713e-21	cg05365960	COPA	5'UTR	island	0.885356	1.99897e-53
cg22760475	HMGXB3	TSS200	island	0.948063	6.45689e-12	cg04396125	ZNF358	TSS200	island	0.946513	2.95764e-21	cg19954374	MARS2	1stExon	island	0.882495	1.20447e-52
cg11497526	SYNRG	Body	opensea	0.947995	6.54455e-12	cg11628859	CUTA	Body	shore	0.946065	3.48036e-21	cg05067136	C7orf30	TSS200	island	0.879684	6.72218e-52
cg18801197	KPNA1	TSS1500	shore	0.947971	6.57554e-12	cg05222840	EPS8	5'UTR	island	0.945336	4.5212e-21	cg26653293	C17orf91	Body	island	0.8793	8.4771e-52
cg19856139	RNF2	5'UTR	island	0.947549	7.14492e-12	cg25135755	MAGEL2	TSS1500	opensea	0.944047	7.12156e-21	cg21971465	C12orf76	Body	island	0.877808	2.06819e-51
cg12527260	RCOR2	Body	island	0.945243	1.11107e-11	cg10207527	NOC2L	Body	shore	0.943268	9.32248e-21	cg26359206	KCNH3	1stExon	island	0.874998	1.07584e-50
cg25979108	C19orf60	Body	island	0.944882	1.18847e-11	cg11510557	MMP17	TSS200	island	0.942459	1.22796e-20	cg12977171	STX3	TSS1500	shore	0.873716	2.25332e-50
cg01928820	PTCRA	TSS200	opensea	0.94435	1.31143e-11	cg06010390	CUX1	Body	opensea	0.939944	2.82271e-20	cg26405148	TSEN2	TSS200	island	0.872662	4.1125e-50
cg08641866	TNFRSF18	1stExon	island	0.944077	1.37899e-11	cg16366349	PTBP2	Body	shore	0.939114	3.68564e-20	cg06409432	RASGRP2	TSS1500	island	0.870283	1.56852e-49
cg09262504	THSD4	Body	opensea	0.942921	1.70072e-11	cg04577910	SRP54	TSS200	island	0.938572	4.37791e-20	cg02693096	PNPLA6	TSS1500	island	0.87021	1.63423e-49
cg00929050	ARF6	TSS1500	shore	0.942805	1.73661e-11	cg23731212	PDCD10	TSS200	island	0.937902	5.40482e-20	cg25595446	PRMT1	Body	island	0.870071	1.76554e-49
cg08055910	FAM149A	TSS200	shore	0.94277	1.74736e-11	cg22490907	TBX20	Body	shore	0.937873	5.45439e-20	cg12862548	ANKRD32	1stExon	island	0.869922	1.91789e-49
cg22229076	SERAC1	TSS200	island	0.93926	3.21382e-11	cg03574000	UBE2D3	Body	shore	0.937704	5.74971e-20	cg21089669	G3BP2	TSS1500	island	0.869753	2.10657e-49
cg13939297	HCFC2	Body	shelf	0.938792	3.47647e-11	cg06400428	SCD	Body	island	0.936369	8.67774e-20	cg14498989	CBX6	1stExon	island	0.868957	3.27175e-49
cg25952543	ZNF224	TSS1500	shore	0.938555	3.6165e-11	cg11540838	ZMIZ2	TSS1500	island	0.936339	8.75869e-20	cg21603133	SNF8	TSS200	island	0.868666	3.83974e-49
cg16488544	PTPN14	5'UTR	opensea	0.936064	5.42859e-11	cg10780495	ENO1	TSS1500	island	0.935245	1.21897e-19	cg17905084	FCRLB	Body	island	0.868039	5.41526e-49
cg12206199	LOC375196	TSS200	island	0.936003	5.48205e-11	cg22837342	HOMEZ	TSS200	island	0.934341	1.59504e-19	cg21159241	RALA	TSS1500	island	0.867396	7.68875e-49
cg20886791	HLA-DPB2	Body	opensea	0.935935	5.54137e-11	cg17080534	ATF3	TSS1500	island	0.933673	1.9408e-19	cg24490202	CLCC1	5'UTR	island	0.867052	9.27045e-49
cg05375277	SLC43A1	TSS1500	shore	0.934788	6.64262e-11	cg14925994	PSMB9	TSS1500	island	0.931786	3.34198e-19	cg03997764	FAM96B	TSS200	island	0.866454	1.28116e-48
cg20760057	ARHGAP18	Body	opensea	0.934156	7.33048e-11	cg27541317	BOLA1	Body	island	0.930765	4.4547e-19	cg12940054	MNT	Body	island	0.8656	2.02866e-48
cg18073380	ZBTB11	TSS200	island	0.932416	9.5644e-11	cg22534110	NEUROD2	TSS1500	shore	0.929838	5.76332e-19	cg19769967	IDH1	5'UTR	shore	0.864509	3.63197e-48
cg23141745	GPR160	5'UTR	opensea	0.932381	9.61588e-11	cg26120787	PDE11A	Body	opensea	0.929572	6.20005e-19	cg00143045	RPRM	TSS1500	shore	0.863552	6.0297e-48
cg17168838	LENG1	TSS200	island	0.932089	1.00479e-10	cg03477476	RPS19	5'UTR	island	0.929409	6.48426e-19	cg04498433	EIF1B	TSS200	island	0.863004	8.04726e-48
cg04996873	KIAA1026	Body	island	0.931643	1.07413e-10	cg13016115	RBM23	TSS200	island	0.929343	6.60144e-19	cg06135725	DGCR6L	TSS200	island	0.862901	8.49108e-48
cg22116041	TMEM154	Body	opensea	0.930596	1.25415e-10	cg00386408	TGFBI	Body	island	0.926915	1.26852e-18	cg08496503	RPL26	TSS200	island	0.861421	1.83807e-47
cg02279670	POU4F1	Body	island	0.930566	1.25956e-10	cg27636676	LMX1A	Body	shore	0.926897	1.27462e-18	cg17527574	TERC	TSS200	island	0.861213	2.04711e-47
cg21573947	MAGI1	Body	opensea	0.930447	1.28185e-10	cg21601837	ALDH1L1	TSS1500	shore	0.92561	1.78548e-18	cg10151741	PTPRS	1stExon	island	0.861133	2.13416e-47
cg16333440	ZNF311	Body	opensea	0.930079	1.35249e-10	cg02925800	NAPEPLD	TSS200	island	0.923615	2.9749e-18	cg01547541	C2orf67	TSS1500	island	0.861122	2.14641e-47
cg19533530	ZNF543	TSS1500	island	0.929031	1.57384e-10	cg10088527	HTRA2	TSS200	island	0.922381	4.05146e-18	cg16069236	MRPL39	TSS1500	shore	0.86045	3.03646e-47
cg25828181	ZNF334	TSS200	island	0.928667	1.65811e-10	cg07496882	LOC282997	TSS1500	island	0.922237	4.19863e-18	cg05528568	ZXDC	1stExon	island	0.859111	6.02673e-47
cg23049847	CRMP1	Body	island	0.928645	1.66324e-10	cg15932787	C6orf115	TSS200	shore	0.921944	4.51451e-18	cg12704673	COX17	Body	shore	0.857767	1.1917e-46
cg12246510	ODZ4	TSS1500	island	0.927416	1.97883e-10	cg21746887	FZD1	TSS1500	shore	0.921177	5.45082e-18	cg19436502	GK5	Body	island	0.857749	1.20227e-46
cg19992785	PDGFD	Body	opensea	0.925621	2.53705e-10	cg20940164	EME1	TSS200	island	0.92058	6.30257e-18	cg03773352	UTP11L	Body	island	0.856357	2.41679e-46
cg15835339	SFTA1P	Body	opensea	0.925392	2.61768e-10	cg23295478	CADM4	TSS200	shore	0.919953	7.33362e-18	cg15646782	FAM55C	5'UTR	island	0.8557	3.35228e-46
cg17604480	CNTN5	5'UTR	opensea	0.924859	2.81407e-10	cg21122375	SFRP4	TSS1500	shore	0.919737	7.72396e-18	cg13575271	DPP7	Body	island	0.85502	4.69372e-46
cg25846765	PPP4R1	TSS1500	opensea	0.923439	3.40353e-10	cg06920390	AARS	TSS200	island	0.919596	7.98813e-18	cg03732295	IMPAD1	TSS1500	shore	0.854865	5.06696e-46
cg23809442	FGF14	Body	shore	0.922209	4.00183e-10	cg18328135	NKIRAS1	TSS1500	island	0.919049	9.10166e-18	cg22012835	ZNF224	TSS1500	shore	0.854448	6.22113e-46
cg18453965	WIPF1	5'UTR	opensea	0.92165	4.30299e-10	cg26551897	RAB11FIP1	TSS200	island	0.918313	1.08324e-17	cg03754311	FAM43B	1stExon	island	0.853999	7.75594e-46
cg23426238	SLC26A5	5'UTR	island	0.920966	4.69989e-10	cg09808343	MRPS21	5'UTR	island	0.91811	1.13627e-17	cg05054093	DCLK2	TSS200	island	0.853888	8.1915e-46
cg03460745	FNDC3B	Body	opensea	0.920478	5.0031e-10	cg16569664	HMGB2	TSS200	island	0.916993	1.47439e-17	cg03249985	WDR62	TSS1500	island	0.852869	1.3463e-45
cg01649456	GPR132	Body	opensea	0.920263	5.14203e-10	cg15507391	SLC29A2	5'UTR	island	0.91534	2.15352e-17	cg01382982	ZNF175	TSS200	island	0.852348	1.73388e-45
cg12468429	PBXIP1	TSS200	opensea	0.919996	5.31882e-10	cg00138267	RC3H2	5'UTR	island	0.914837	2.41251e-17	cg17864040	ZZZ3	TSS200	island	0.852123	1.93297e-45
cg24585453	PGM1	TSS1500	shore	0.919278	5.82322e-10	cg24505978	HNRPA1L-2	TSS200	island	0.912544	4.01735e-17	cg14759740	RPS21	5'UTR	island	0.852049	2.00301e-45
cg12446953	PINK1	Body	shore	0.919202	5.87886e-10	cg15838173	FUT11	Body	shore	0.911599	4.93599e-17	cg15686800	FAM117A	Body	island	0.851964	2.087e-45
cg16695389	ARAP1	5'UTR	opensea	0.919131	5.93151e-10	cg17103051	COPS3	TSS200	island	0.908725	9.11048e-17	cg01444765	C21orf33	TSS200	island	0.851396	2.745e-45
cg16257533	NTM	Body	opensea	0.919059	5.98582e-10	cg01526210	MIF	TSS200	island	0.907289	1.22799e-16	cg27123665	CHMP4A	Body	shore	0.851119	3.13576e-45
cg04206499	ARF1	5'UTR	opensea	0.917505	7.25723e-10	cg19704683	EXOC6	Body	shore	0.906438	1.46257e-16	cg15267545	VPS37C	TSS200	island	0.850926	3.43873e-45
cg02021337	KLHL24	3'UTR	opensea	0.917174	7.55808e-10	cg02430089	SCYL2	1stExon	island	0.905778	1.67276e-16	cg21526847	LRFN5	TSS1500	shore	0.850902	3.47927e-45
cg19258028	ASAM	Body	opensea	0.91697	7.74827e-10	cg11645081	LAPTM4A	Body	shore	0.904279	2.26156e-16	cg00843939	NUB1	TSS200	shore	0.850484	4.24942e-45
cg04529955	SLC10A7	Body	shore	0.916776	7.93369e-10	cg22361050	ZNF488	TSS1500	island	0.904034	2.37459e-16	cg15399604	UNG	TSS1500	island	0.850461	4.29586e-45
cg19055231	STAC	Body	shore	0.91558	9.16686e-10	cg04646986	MOBKL1A	TSS200	island	0.903481	2.6497e-16	cg19570161	KIAA1147	TSS1500	island	0.850428	4.3641e-45
cg12497319	GPR108	TSS1500	island	0.915149	9.65184e-10	cg08215575	STARD7	TSS200	island	0.902941	2.94771e-16	cg12185908	SGOL1	5'UTR	island	0.850085	5.14012e-45
cg18067069	ASAH1	Body	shelf	0.915077	9.7352e-10	cg02429656	BHLHE41	Body	island	0.902892	2.97595e-16	cg19635158	WDTC1	5'UTR	island	0.84978	5.94309e-45
cg18804985	CXCL2	TSS1500	island	0.914814	1.0044e-09	cg26881713	DUSP26	TSS200	island	0.900541	4.69631e-16	cg19336959	TMEM176B	TSS200	island	0.849737	6.06504e-45
cg10287483	QRICH2	Body	shelf	0.913722	1.14256e-09	cg19111245	VPS26A	Body	shore	0.90024	4.97462e-16	cg05523056	ADAMTS18	Body	island	0.84952	6.72327e-45
cg04641912	GMPPB	TSS1500	island	0.912287	1.34987e-09	cg27604626	PTPRB	TSS200	island	0.90015	5.06091e-16	cg24493334	STARD3NL	TSS200	island	0.848943	8.83522e-45
cg06215798	PBX1	Body	opensea	0.912183	1.36602e-09	cg21320221	DYSFIP1	TSS200	shore	0.899946	5.26179e-16	cg02954711	HCCA2	Body	island	0.848676	1.00177e-44
cg26308293	CNTNAP5	Body	opensea	0.911613	1.45841e-09	cg06276708	AP3B2	TSS200	island	0.898369	7.08619e-16	cg06554173	SCN4B	TSS200	island	0.848537	1.06963e-44
cg00172597	SUSD4	TSS1500	island	0.910757	1.60751e-09	cg25790695	TFB1M	5'UTR	island	0.898093	7.46232e-16	cg24016939	ZNF671	TSS200	shore	0.848439	1.12023e-44
cg00364287	P2RX7	5'UTR	opensea	0.910071	1.73662e-09	cg22073802	PTCH1	5'UTR	island	0.897499	8.33457e-16	cg18009376	FASN	TSS1500	island	0.848423	1.12882e-44
cg04535521	GABRP	TSS1500	opensea	0.909492	1.85293e-09	cg11232478	DIRC2	TSS1500	island	0.89733	8.59956e-16	cg02180498	NEU1	5'UTR	island	0.848059	1.33931e-44
cg11243656	C13orf1	TSS200	island	0.909392	1.87374e-09	cg24312680	HSPA4L	Body	shore	0.897273	8.69108e-16	cg12661452	AACS	1stExon	island	0.84793	1.42253e-44
cg06401027	NECAP1	TSS200	island	0.90905	1.9462e-09	cg14059978	LOC400657	TSS200	island	0.895858	1.12747e-15	cg16521594	SFRS1	TSS1500	island	0.847824	1.49507e-44
cg06794000	LMO3	5'UTR	opensea	0.908921	1.97426e-09	cg04306613	RNF125	Body	island	0.895485	1.20679e-15	cg24936630	DDX10	TSS1500	shore	0.847584	1.67315e-44
cg16823406	PTGES3	TSS200	island	0.907337	2.34919e-09	cg08066306	LOC285205	Body	opensea	0.894271	1.50292e-15	cg16705464	SAC3D1	TSS200	island	0.847558	1.69336e-44
cg26133769	PCDH7	1stExon	island	0.907073	2.41751e-09	cg16376438	CYB5B	TSS200	island	0.894158	1.53356e-15	cg25195302	MXI1	Body	shore	0.84748	1.75642e-44
cg27181148	ANO6	Body	opensea	0.906933	2.45465e-09	cg10515953	CCDC6	1stExon	island	0.893845	1.62194e-15	cg06422139	CCDC127	5'UTR	island	0.847407	1.81748e-44
cg03731251	TOMM20	TSS1500	shore	0.905021	3.01277e-09	cg23491599	KCNJ3	TSS1500	island	0.893557	1.70767e-15	cg15301525	ATP6V0D1	TSS1500	island	0.847169	2.03082e-44
cg12170477	NKAIN2	Body	opensea	0.903917	3.38457e-09	cg17075538	NOTCH3	Body	island	0.893167	1.83035e-15	cg03575387	TMX4	Body	shore	0.846854	2.35201e-44
cg01574663	HS3ST2	TSS200	island	0.903869	3.40155e-09	cg05609864	RBBP6	TSS1500	shore	0.892882	1.9256e-15	cg13678283	DENND4B	TSS200	island	0.846512	2.7573e-44
cg17006315	RABL5	Body	opensea	0.903777	3.43454e-09	cg14422245	ZCCHC11	5'UTR	shore	0.89201	2.24557e-15	cg00667976	ARL1	TSS1500	island	0.84642	2.87766e-44
cg26528713	TRUB1	1stExon	island	0.903398	3.57285e-09	cg19228118	CSMD2	Body	shore	0.891132	2.61832e-15	cg13524873	NT5C2	TSS200	island	0.846049	3.41669e-44
cg24120841	THRB	TSS1500	island	0.902672	3.8524e-09	cg17516384	CHMP6	TSS200	island	0.890834	2.75772e-15	cg17053075	FAM136A	5'UTR	island	0.845794	3.84452e-44
cg26390924	GABPB1	5'UTR	opensea	0.902583	3.88825e-09	cg26551346	SDHAF1	1stExon	island	0.88976	3.31993e-15	cg23601994	SLC35B4	TSS200	island	0.84567	4.07058e-44
cg08068820	RGL3	TSS200	shore	0.902491	3.92518e-09	cg19207856	PIGP	5'UTR	island	0.889708	3.35e-15	cg12809787	SRP19	TSS200	island	0.845248	4.94358e-44
cg19407459	ITPR2	TSS1500	shore	0.901671	4.27019e-09	cg19617373	C11orf9	Body	shelf	0.887689	4.72343e-15	cg06470552	SMC3	TSS1500	island	0.845171	5.12174e-44
cg11531628	AHDC1	TSS1500	island	0.901488	4.35095e-09	cg09156140	C5orf34	TSS200	island	0.885534	6.76735e-15	cg10472244	SELK	1stExon	island	0.845092	5.31128e-44
cg14255417	TRIM8	3'UTR	shore	0.901267	4.45002e-09	cg13530621	GJA3	TSS200	island	0.884805	7.63056e-15	cg26652302	C19orf24	TSS200	island	0.845023	5.48342e-44
cg14286274	C1orf97	TSS200	island	0.901008	4.56876e-09	cg26190136	IDH3A	TSS1500	shore	0.883676	9.17395e-15	cg20164720	AGTRAP	TSS200	island	0.844661	6.47195e-44
cg00452622	DTNBP1	Body	shore	0.900849	4.64303e-09	cg03176453	PRR3	5'UTR	island	0.883337	9.69289e-15	cg02062348	ATP6V0A2	TSS200	island	0.844566	6.75941e-44
cg05394359	GOLGA3	Body	opensea	0.900234	4.9406e-09	cg05637188	TGFB1	TSS200	island	0.881626	1.27579e-14	cg02319988	AKT1S1	TSS1500	island	0.843936	9.01255e-44
cg19442696	LRRFIP1	TSS200	island	0.900102	5.00651e-09	cg16516270	PMF1	Body	opensea	0.881567	1.28778e-14	cg07428372	PPP1CA	TSS200	shore	0.843885	9.22599e-44
cg09736162	CELSR3	TSS200	island	0.899599	5.26584e-09	cg22491320	NCKAP5	Body	opensea	0.880969	1.41625e-14	cg07221832	HEATR1	TSS1500	shore	0.843587	1.0568e-43
cg16045355	MYST4	Body	opensea	0.899591	5.26995e-09	cg08063864	PFN4	1stExon	island	0.879996	1.65123e-14	cg23234510	APTX	5'UTR	island	0.842287	1.90299e-43
cg06198451	STAU1	TSS200	island	0.899499	5.3187e-09	cg26420739	FDPS	5'UTR	island	0.879862	1.68628e-14	cg27565366	C1orf38	TSS200	shore	0.842284	1.90561e-43
cg21028777	OTUD4	5'UTR	shore	0.899411	5.36563e-09	cg08809979	COG8	TSS200	island	0.879373	1.82037e-14	cg02342362	DHPS	TSS200	island	0.842264	1.92238e-43
cg10045881	CHI3L2	1stExon	opensea	0.899155	5.50458e-09	cg05374623	ZNHIT1	5'UTR	shore	0.879157	1.88285e-14	cg11965880	PIP4K2A	TSS200	island	0.841903	2.26148e-43
cg07624483	TMEM132A	TSS200	island	0.89915	5.5074e-09	cg08357601	UTP3	1stExon	island	0.878419	2.11188e-14	cg03098515	BAT3	5'UTR	island	0.841849	2.31682e-43
cg25159610	PLK2	TSS1500	island	0.898948	5.61885e-09	cg18043825	HOXB13	3'UTR	shore	0.877895	2.28983e-14	cg03200801	TMEM63B	5'UTR	island	0.84183	2.33747e-43
cg01646784	LGALS2	TSS1500	opensea	0.898854	5.67176e-09	cg14471181	PSIP1	TSS200	island	0.877179	2.55626e-14	cg04891861	PRCP	TSS1500	island	0.841644	2.54095e-43
cg16031711	ZZEF1	TSS200	island	0.898763	5.72297e-09	cg22583065	FGF14	Body	island	0.875555	3.27329e-14	cg26729197	SSTR2	1stExon	island	0.841505	2.70353e-43
cg22395002	MTP18	TSS1500	shore	0.898314	5.98325e-09	cg09226159	ARL6	TSS200	island	0.875415	3.34287e-14	cg04752565	SMAGP	TSS1500	shore	0.841444	2.7787e-43
cg26895569	PLEKHA6	TSS200	opensea	0.897945	6.20469e-09	cg21602370	VPS11	TSS1500	island	0.875285	3.40902e-14	cg10079740	MMP2	1stExon	island	0.841272	3.00083e-43
cg05497616	CAMK4	Body	island	0.89687	6.89254e-09	cg00987379	ZNF395	TSS1500	shore	0.874635	3.75916e-14	cg10659922	COX6A1	TSS200	island	0.841018	3.36232e-43
cg24232214	SGK269	TSS1500	opensea	0.896714	6.9976e-09	cg18239973	FBXO16	TSS1500	shelf	0.874293	3.95707e-14	cg07975813	USP5	TSS200	island	0.841002	3.38587e-43
cg27087377	HPS4	TSS200	shelf	0.896634	7.05215e-09	cg16507511	FBXO33	TSS1500	island	0.873353	4.5514e-14	cg23831542	TMEM11	Body	island	0.840899	3.54485e-43
cg20759084	ADCY2	TSS1500	island	0.896597	7.07787e-09	cg04449785	KLHL29	TSS1500	island	0.873116	4.71419e-14	cg20897184	POLR3F	Body	shore	0.840083	5.09835e-43
cg23172884	LOC100188947	Body	island	0.89578	7.65916e-09	cg22474886	SASH1	TSS1500	island	0.872203	5.39342e-14	cg11480264	ANKRD31	TSS1500	shore	0.839943	5.4242e-43
cg14516183	SEC22A	Body	opensea	0.895417	7.93086e-09	cg24646009	BCAP29	Body	shore	0.871569	5.91804e-14	cg25607239	RCC2	TSS1500	shore	0.839705	6.02794e-43
cg16232702	DDHD2	5'UTR	island	0.895384	7.9558e-09	cg15592690	IMPA2	TSS200	island	0.870651	6.76441e-14	cg13475379	MED28	TSS1500	shore	0.839491	6.62547e-43
cg15999099	MAL2	Body	shelf	0.895357	7.97653e-09	cg05040429	SAMD12	Body	shore	0.870635	6.78017e-14	cg04912466	COX8A	TSS200	island	0.838907	8.57175e-43
cg19410143	GAB4	Body	shelf	0.895245	8.06235e-09	cg21929771	PTPRU	Body	island	0.870323	7.09365e-14	cg13399164	NAF1	TSS200	shore	0.838867	8.72289e-43
cg18235465	C10orf105	3'UTR	opensea	0.894859	8.36557e-09	cg08748373	GPC1	1stExon	island	0.86997	7.46439e-14	cg14271499	THOP1	Body	shore	0.838866	8.72829e-43
cg00112952	OR2B11	TSS1500	shore	0.894802	8.41128e-09	cg08216447	RPS5	1stExon	island	0.869928	7.50935e-14	cg23618323	EDEM3	1stExon	island	0.838229	1.15415e-42
cg01158970	UTP15	TSS1500	island	0.894625	8.55402e-09	cg01733045	TEX264	TSS200	island	0.869221	8.31327e-14	cg23714541	NEGR1	TSS1500	island	0.837898	1.33419e-42
cg04495299	TNRC18	Body	shore	0.894605	8.56984e-09	cg17267835	MAP3K4	Body	island	0.86903	8.54356e-14	cg00192962	GRAMD1C	Body	island	0.837863	1.355e-42
cg02799688	ASB8	TSS200	island	0.894435	8.70995e-09	cg05164570	HARS	TSS200	island	0.868572	9.12029e-14	cg03611732	C10orf114	1stExon	island	0.837541	1.55949e-42
cg04685632	KCNQ2	Body	shore	0.89329	9.70409e-09	cg09747829	BAI3	5'UTR	shelf	0.866643	1.19823e-13	cg01550578	MICAL3	5'UTR	island	0.837385	1.66924e-42
cg06491405	C2	TSS200	opensea	0.893207	9.77912e-09	cg18494272	FLJ10357	TSS1500	shore	0.866052	1.30161e-13	cg05501285	P4HA2	TSS1500	island	0.837077	1.90826e-42
cg11124915	EIF4G2	Body	shore	0.893131	9.84944e-09	cg16556111	NR2F1	TSS1500	shore	0.865451	1.41531e-13	cg20540566	TTPA	Body	island	0.837048	1.93208e-42
cg11499681	DNAH9	TSS200	island	0.893014	9.95838e-09	cg17783671	UBE2M	TSS200	island	0.864693	1.57193e-13	cg18174052	ARPC5	1stExon	island	0.836537	2.41203e-42
cg04406441	RPL34	5'UTR	opensea	0.892689	1.02655e-08	cg13828600	KLHL7	TSS1500	shore	0.86464	1.58349e-13	cg05855618	SEMA3E	1stExon	opensea	0.836112	2.89935e-42
cg24969942	SLC16A9	5'UTR	island	0.892665	1.02878e-08	cg17780657	FOSB	TSS200	island	0.864468	1.62164e-13	cg13819912	PSMB7	Body	island	0.835969	3.08374e-42
cg19984781	FLOT1	TSS1500	island	0.892611	1.03398e-08	cg06416221	ORAOV1	3'UTR	opensea	0.864253	1.67032e-13	cg15146556	RBM6	TSS200	island	0.835499	3.77535e-42
cg20418864	MMAA	Body	opensea	0.892043	1.09007e-08	cg18499545	EBAG9	1stExon	island	0.864202	1.68224e-13	cg13330524	COL2A1	Body	island	0.834998	4.68188e-42
cg18917736	ESRRB	Body	shelf	0.891871	1.10763e-08	cg05934908	HELB	TSS200	opensea	0.864183	1.68662e-13	cg20401181	SLC30A7	1stExon	island	0.834953	4.77304e-42
cg22562040	ZBTB9	TSS1500	shore	0.891603	1.13536e-08	cg10601002	DDX51	TSS200	island	0.864108	1.70394e-13	cg13144966	C20orf27	TSS200	island	0.834908	4.8663e-42
cg16623836	NRG1	Body	opensea	0.890975	1.20289e-08	cg02685680	SLC6A19	Body	island	0.863907	1.75181e-13	cg05080328	DGCR14	1stExon	island	0.834856	4.9757e-42
cg08142775	ZMYM6	TSS200	shore	0.890819	1.22021e-08	cg06219592	SNHG3-RCC1	Body	island	0.863244	1.91838e-13	cg14859044	RNF6	TSS1500	island	0.834588	5.57827e-42
cg19657875	ZBED3	5'UTR	shore	0.890784	1.22412e-08	cg09241332	ZIC1	TSS1500	shore	0.862073	2.24924e-13	cg06131239	DHX16	Body	shore	0.834573	5.61593e-42
cg22369818	GABPB1	TSS1500	shore	0.890668	1.23723e-08	cg07039469	ZNF219	5'UTR	shore	0.861197	2.53152e-13	cg04013959	MED26	TSS1500	island	0.834167	6.67771e-42
cg05033239	GPR98	Body	opensea	0.890453	1.26177e-08	cg15839673	ZNF774	TSS200	island	0.860599	2.74295e-13	cg03887910	HIST1H1E	TSS200	island	0.833939	7.35986e-42
cg14181908	EHMT1	Body	shore	0.890421	1.26552e-08	cg10623530	PRKAR1B	Body	shelf	0.859827	3.04054e-13	cg04507768	TRIM2	TSS200	shore	0.833835	7.69177e-42
cg16150979	TFB1M	Body	opensea	0.890368	1.27162e-08	cg25909811	KDELR2	Body	island	0.859636	3.11877e-13	cg10607745	CAMTA1	TSS1500	shore	0.833549	8.68708e-42
cg13145440	FAM117A	TSS1500	shore	0.890332	1.27578e-08	cg27271756	C15orf21	Body	island	0.859575	3.14396e-13	cg19148297	LDHA	5'UTR	island	0.833518	8.80247e-42
cg01414289	PLXNC1	TSS1500	island	0.88982	1.3366e-08	cg17114932	ATM	TSS1500	shore	0.859024	3.38214e-13	cg15503663	SLC44A2	Body	island	0.833486	8.92213e-42
cg22313574	CLU	TSS200	shelf	0.889808	1.33812e-08	cg06588483	PRICKLE1	5'UTR	island	0.858	3.87032e-13	cg27081877	MOCS2	TSS200	island	0.833287	9.70496e-42
cg02755603	LOC388789	Body	shore	0.889766	1.34322e-08	cg27196102	COG7	TSS1500	shore	0.857288	4.24834e-13	cg11154798	RAI14	5'UTR	island	0.833076	1.0615e-41
cg21279015	IQCH	TSS1500	shore	0.889359	1.39367e-08	cg09809242	MKI67IP	TSS1500	shore	0.85643	4.74976e-13	cg07772309	NELF	Body	island	0.833074	1.06236e-41
cg07158816	MIR603	TSS1500	opensea	0.88933	1.39732e-08	cg19248982	MON1A	TSS200	island	0.856239	4.8688e-13	cg09760836	LOC100134713	TSS1500	island	0.832667	1.26161e-41
cg06976994	OSTN	TSS1500	opensea	0.889293	1.40194e-08	cg07641524	MSRB3	TSS200	island	0.855274	5.51421e-13	cg21197365	PRPF38A	Body	shore	0.832493	1.35753e-41
cg20429722	POLD3	3'UTR	opensea	0.889266	1.40541e-08	cg02011054	PHLDA2	TSS200	island	0.85483	5.8369e-13	cg07657521	ABCF1	TSS200	island	0.832053	1.63397e-41
cg18269457	DPYD	Body	shelf	0.889247	1.40774e-08	cg12089543	C22orf40	TSS200	island	0.853852	6.61313e-13	cg04092076	DENND5B	Body	island	0.831974	1.68899e-41
cg05106869	PRSS8	3'UTR	opensea	0.888657	1.48449e-08	cg26468274	XPO5	TSS200	island	0.853258	7.13115e-13	cg17106536	CABC1	TSS1500	island	0.831973	1.68998e-41
cg23390958	CADPS2	Body	opensea	0.888637	1.48718e-08	cg11938014	SH3RF2	1stExon	island	0.852521	7.82638e-13	cg11282556	PITPNB	Body	island	0.831746	1.85918e-41
cg26002659	C19orf28	TSS1500	island	0.888511	1.5041e-08	cg23985163	NAGK	TSS200	island	0.851091	9.36193e-13	cg20091107	ATL2	TSS1500	shore	0.83135	2.19445e-41
cg02312154	THADA	Body	opensea	0.888425	1.51573e-08	cg06886059	DDX10	TSS1500	shore	0.851029	9.43389e-13	cg22313495	ZNF844	TSS200	island	0.831034	2.50365e-41
cg09845785	PDE1A	TSS200	opensea	0.888247	1.54009e-08	cg14073922	MED12L	Body	island	0.850713	9.81171e-13	cg11390468	IFT57	Body	shore	0.830967	2.57538e-41
cg25005633	VARS2	TSS200	island	0.888124	1.55709e-08	cg03375579	SAP30	Body	island	0.850563	9.99657e-13	cg07424155	CAPZA2	Body	shore	0.830397	3.26536e-41
cg01751470	ATOH8	TSS200	island	0.888077	1.56372e-08	cg05942831	ZNF703	1stExon	island	0.850302	1.0326e-12	cg25828181	ZNF334	TSS200	island	0.829844	4.10808e-41
cg13990065	RAB6A	Body	shelf	0.887908	1.58739e-08	cg13146020	CADPS2	Body	opensea	0.850209	1.04457e-12	cg21746851	PRRT3	TSS200	island	0.829749	4.27301e-41
cg14567593	IER2	3'UTR	shore	0.887662	1.6226e-08	cg03671443	TRIM27	1stExon	island	0.849917	1.08287e-12	cg21761988	MRPS12	TSS200	island	0.8297	4.36067e-41
cg18936471	RAP1GDS1	Body	shelf	0.887076	1.70905e-08	cg17584804	D4S234E	TSS200	island	0.849824	1.09538e-12	cg22959063	CKB	Body	island	0.828977	5.87671e-41
cg14101623	SVOPL	Body	shore	0.887027	1.71643e-08	cg20644120	SPSB2	Body	shore	0.849775	1.10209e-12	cg05994458	BTBD10	5'UTR	island	0.828299	7.76726e-41
cg04703174	KHDRBS2	Body	shore	0.886841	1.74497e-08	cg11312896	ZSCAN1	TSS1500	island	0.8496	1.12612e-12	cg07103917	HTATIP2	Body	island	0.828208	8.06151e-41
cg05633748	RBM44	TSS1500	shore	0.886709	1.76533e-08	cg08163199	HLA-J	Body	island	0.849419	1.15146e-12	cg15979150	FAM164C	TSS1500	shore	0.82792	9.07049e-41
cg04227871	RIMBP2	TSS1500	opensea	0.886617	1.77973e-08	cg10186308	CALCOCO1	5'UTR	opensea	0.848523	1.2853e-12	cg16344215	PSMB5	Body	opensea	0.827769	9.64862e-41
cg09763175	PRKAA2	TSS1500	island	0.885645	1.93808e-08	cg05802532	RSBN1L	TSS1500	shore	0.848131	1.34838e-12	cg21809942	SMAD2	5'UTR	island	0.827738	9.77121e-41
cg15930041	CASP14	TSS200	opensea	0.88554	1.95587e-08	cg07661818	CLDN1	TSS200	island	0.847698	1.42143e-12	cg06084735	ENY2	1stExon	island	0.827716	9.85729e-41
cg19041146	TMEM25	TSS1500	island	0.88544	1.97293e-08	cg14831162	KIFC2	TSS1500	island	0.846413	1.66062e-12	cg24452005	VAPA	TSS1500	island	0.827533	1.06224e-40
cg07452235	PMFBP1	TSS1500	opensea	0.885406	1.97883e-08	cg25922341	HAS2	TSS1500	shelf	0.846259	1.69164e-12	cg02734883	PLEKHB2	TSS200	shore	0.827269	1.18302e-40
cg26684511	ETV5	TSS1500	shore	0.885349	1.98858e-08	cg24918705	PCDHB4	TSS1500	shore	0.845626	1.82524e-12	cg10791954	CNOT3	1stExon	island	0.826741	1.46691e-40
cg25830660	DLG1	TSS1500	island	0.885109	2.03051e-08	cg18401645	UPF2	5'UTR	island	0.844786	2.018e-12	cg14017195	VPS28	TSS200	island	0.826666	1.51201e-40
cg20942286	THBS4	Body	opensea	0.884955	2.0579e-08	cg08410028	TAF8	Body	island	0.844489	2.09059e-12	cg04764416	NDUFA6	TSS1500	island	0.826273	1.77279e-40
cg00126739	KIF23	TSS1500	shore	0.884903	2.06725e-08	cg05096838	FAM134C	TSS200	island	0.844415	2.10909e-12	cg27637018	SMAP1	5'UTR	island	0.8262	1.82647e-40
cg17992034	UTRN	Body	opensea	0.884519	2.137e-08	cg01696193	BEND6	5'UTR	island	0.84404	2.20518e-12	cg13576623	LOC100286844	TSS200	island	0.826109	1.89439e-40
cg06239593	NEK11	Body	shelf	0.884506	2.13943e-08	cg14446129	HAT1	TSS200	island	0.84368	2.30115e-12	cg14189245	C11orf10	Body	shore	0.826031	1.95518e-40
cg27391710	ACSL1	TSS200	island	0.884247	2.18776e-08	cg15085899	NCOR2	5'UTR	island	0.842801	2.55204e-12	cg25669900	PHF15	TSS200	island	0.825876	2.08202e-40
cg05791136	COL25A1	TSS200	island	0.883644	2.30415e-08	cg16581840	MAP3K5	TSS1500	island	0.842017	2.79777e-12	cg19432393	RPL17	TSS200	island	0.825816	2.13262e-40
cg03725761	ISM1	TSS1500	island	0.883503	2.33203e-08	cg01408194	PROS1	1stExon	island	0.841754	2.8849e-12	cg21672889	SSH1	Body	shore	0.825242	2.68792e-40
cg18855780	BTBD3	5'UTR	island	0.883275	2.37795e-08	cg22107986	HEXB	TSS200	island	0.841722	2.89579e-12	cg01800843	ATM	TSS1500	shore	0.824996	2.96702e-40
cg24429337	IL1F7	3'UTR	opensea	0.883274	2.37812e-08	cg03205584	SYT1	5'UTR	opensea	0.841637	2.92457e-12	cg20985075	C1orf212	5'UTR	island	0.824952	3.02024e-40
cg01625044	ZNF311	Body	opensea	0.88317	2.39931e-08	cg23862792	DAAM1	5'UTR	shore	0.841496	2.97299e-12	cg01073369	CIRBP	TSS200	island	0.824869	3.12269e-40
cg01593345	APOLD1	Body	opensea	0.882888	2.45776e-08	cg27444994	CDH8	TSS200	island	0.840873	3.19635e-12	cg10734734	A1BG	Body	island	0.82481	3.1976e-40
cg11076181	EIF2S1	5'UTR	shore	0.882857	2.46419e-08	cg05332887	LOC404266	Body	island	0.840701	3.26067e-12	cg21557914	INCA1	TSS200	island	0.824789	3.22384e-40
cg23930083	C7orf52	Body	island	0.882842	2.46743e-08	cg00270594	DDX21	Body	island	0.837162	4.88789e-12	cg08854313	MTOR	1stExon	island	0.824548	3.55065e-40
cg10064029	ATF6	Body	opensea	0.882839	2.46786e-08	cg26553521	ATP6V1A	TSS200	shore	0.836562	5.23067e-12	cg15781625	UCK2	TSS1500	island	0.824518	3.59396e-40
cg21873261	B9D2	TSS200	shore	0.882416	2.5583e-08	cg18563812	ST18	Body	opensea	0.836513	5.25927e-12	cg25065205	C1orf57	TSS200	island	0.824455	3.68531e-40
cg03173722	RUFY3	Body	opensea	0.882274	2.58917e-08	cg02737830	C12orf66	TSS1500	island	0.835719	5.74987e-12	cg25969087	PABPC1	Body	island	0.824424	3.73224e-40
cg14241370	GRIN3A	1stExon	island	0.88205	2.63875e-08	cg18234089	SUPV3L1	TSS200	island	0.834314	6.72453e-12	cg06962620	C21orf67	TSS1500	island	0.824423	3.73286e-40
cg26692016	APOBEC1	Body	opensea	0.882029	2.6434e-08	cg17394317	TTBK2	5'UTR	island	0.834137	6.85731e-12	cg15111734	FGFBP3	5'UTR	shore	0.824246	4.00676e-40
cg23668805	C10orf58	TSS200	island	0.881858	2.68181e-08	cg09678615	TOX3	5'UTR	shore	0.833186	7.61666e-12	cg10954261	LOC221710	TSS200	island	0.824032	4.36431e-40
cg18794577	GRIN3A	TSS200	island	0.881415	2.78364e-08	cg10498963	GALK1	1stExon	island	0.832902	7.85897e-12	cg14399851	HLF	5'UTR	island	0.823712	4.95792e-40
cg07480762	PLCH1	TSS200	opensea	0.881364	2.79546e-08	cg04250926	CRYZ	TSS1500	opensea	0.832816	7.93298e-12	cg23954153	ARTN	Body	island	0.823707	4.96905e-40
cg19367388	UBE2R2	TSS1500	shore	0.881072	2.86487e-08	cg11395975	MLST8	5'UTR	shore	0.83277	7.97385e-12	cg08068635	NQO2	TSS200	shore	0.823625	5.13444e-40
cg13901526	GYPC	Body	shore	0.880625	2.97374e-08	cg22253036	DDX6	TSS1500	island	0.832509	8.20563e-12	cg22369818	GABPB1	TSS1500	shore	0.823282	5.88366e-40
cg07695590	CEBPZ	TSS1500	island	0.880464	3.01407e-08	cg00318242	CDC23	Body	opensea	0.832492	8.22063e-12	cg12678451	XYLB	TSS200	island	0.822993	6.59912e-40
cg14948279	DCLK2	1stExon	island	0.880375	3.03633e-08	cg18755114	IDH1	5'UTR	shore	0.832147	8.53677e-12	cg23307218	ECSIT	3'UTR	island	0.822415	8.2952e-40
cg03168497	MYCBPAP	Body	island	0.880296	3.05643e-08	cg08016363	TMEM11	TSS1500	shore	0.831776	8.88989e-12	cg22998033	MYO1C	5'UTR	island	0.822409	8.31522e-40
cg16120927	C11orf95	TSS1500	island	0.87907	3.38247e-08	cg09313053	ZNF880	TSS200	island	0.831601	9.06147e-12	cg24878791	C2orf73	1stExon	shore	0.822192	9.05847e-40
cg13361488	FAM118B	Body	opensea	0.879069	3.38293e-08	cg02091593	RABGGTA	TSS200	island	0.8315	9.16121e-12	cg20114404	MORG1	5'UTR	island	0.822112	9.34809e-40
cg00608661	CHST11	Body	opensea	0.878934	3.42074e-08	cg10810394	HOOK2	TSS1500	shore	0.831242	9.42225e-12	cg03505427	CSE1L	TSS200	shore	0.822002	9.76206e-40
cg05960677	RBM43	Body	shore	0.878519	3.53899e-08	cg18080670	ACTB	Body	island	0.831041	9.63014e-12	cg24099726	C7orf38	TSS200	island	0.821971	9.885e-40
cg18388380	RGS7BP	1stExon	island	0.878385	3.57791e-08	cg05740895	PAPSS2	Body	shore	0.830268	1.04715e-11	cg24431318	CALM2	Body	island	0.821939	1.00091e-39
cg07107420	GLCCI1	Body	shore	0.87825	3.61784e-08	cg06873806	BHLHE22	TSS200	shore	0.830152	1.06034e-11	cg00576259	USP33	5'UTR	island	0.821682	1.10757e-39
cg05474107	INTS4	1stExon	island	0.878156	3.64567e-08	cg05180153	YIPF2	TSS200	island	0.829877	1.09226e-11	cg21055707	C12orf76	Body	island	0.821668	1.11335e-39
cg16358257	ADRA2A	TSS200	island	0.878126	3.65443e-08	cg23231873	USP32	1stExon	island	0.829601	1.12517e-11	cg17935813	RAB20	TSS1500	shore	0.821652	1.1206e-39
cg02734661	TSPAN17	Body	shore	0.878062	3.67376e-08	cg15124757	RAD51AP2	TSS200	opensea	0.829394	1.15047e-11	cg19376844	FOXN2	5'UTR	shore	0.821471	1.20328e-39
cg10391906	ONECUT3	TSS200	island	0.877745	3.76975e-08	cg19924947	SUCLG1	5'UTR	island	0.829316	1.16023e-11	cg20001850	TMEM66	1stExon	island	0.821412	1.23132e-39
cg11010397	AMPH	TSS1500	shore	0.87728	3.91473e-08	cg05173698	GIN1	5'UTR	shore	0.829141	1.18224e-11	cg15698995	NAT14	TSS200	island	0.821292	1.29078e-39
cg10603275	CHL1	5'UTR	island	0.87716	3.9529e-08	cg24331049	ING1	Body	island	0.82901	1.1989e-11	cg00907939	DLG1	TSS200	shore	0.821163	1.35772e-39
cg24892139	SPEF2	Body	shore	0.877061	3.98474e-08	cg00833537	CCT3	5'UTR	shore	0.827864	1.35494e-11	cg10282857	MYO5B	Body	island	0.821157	1.36076e-39
cg14104280	SH2D4B	Body	opensea	0.876955	4.01883e-08	cg15019694	HIST1H2BG	TSS1500	shore	0.827696	1.3794e-11	cg03345106	STK17A	TSS200	shore	0.820985	1.45555e-39
cg17362321	DGCR5	Body	island	0.876916	4.03161e-08	cg20313400	PLA2G1B	Body	opensea	0.826604	1.54848e-11	cg22952834	NPDC1	1stExon	island	0.82081	1.55912e-39
cg24875593	PDXK	Body	shelf	0.876876	4.04454e-08	cg09694610	BLCAP	TSS200	island	0.826501	1.56537e-11	cg08432650	TTPAL	TSS200	island	0.820797	1.56717e-39
cg21787206	PSMD9	TSS200	island	0.876437	4.19031e-08	cg18851071	FKBP14	TSS1500	island	0.825919	1.66417e-11	cg08016310	MED25	TSS1500	shore	0.820673	1.645e-39
cg06374794	BANP	5'UTR	opensea	0.876372	4.2121e-08	cg07199812	ATF3	TSS200	island	0.825842	1.6778e-11	cg03836184	GHR	5'UTR	island	0.820502	1.75856e-39
cg14847628	RAB22A	3'UTR	opensea	0.876238	4.25781e-08	cg16405055	SLC25A44	5'UTR	shore	0.825614	1.71838e-11	cg08849938	ZNF460	TSS200	island	0.820353	1.86394e-39
cg15697849	DBX2	TSS1500	island	0.876153	4.28677e-08	cg00882235	LHX4	Body	island	0.824846	1.86213e-11	cg13898518	PHLPP1	TSS200	island	0.82033	1.88037e-39
cg08684511	COL23A1	Body	opensea	0.87605	4.32257e-08	cg01392772	HLF	5'UTR	island	0.824601	1.91038e-11	cg14404812	EXD3	5'UTR	island	0.820259	1.93316e-39
cg02805822	RNASEK	Body	shore	0.875906	4.37258e-08	cg16532893	ZNF248	TSS1500	island	0.823267	2.19393e-11	cg10144719	C16orf62	TSS200	island	0.820249	1.9405e-39
cg01947949	FGFRL1	TSS1500	island	0.875683	4.45108e-08	cg02722637	KCNA6	3'UTR	shelf	0.823052	2.24319e-11	cg04868132	MALAT1	TSS200	island	0.820149	2.01771e-39
cg18836581	PACRG	Body	opensea	0.875673	4.45487e-08	cg06194026	GPT2	TSS1500	island	0.823017	2.25119e-11	cg04861380	TMEM176B	TSS200	island	0.820027	2.1158e-39
cg00712898	PRPF38B	1stExon	shore	0.875634	4.46867e-08	cg06063394	WDR5B	TSS200	island	0.822936	2.27007e-11	cg26484333	TMEM184C	1stExon	island	0.819632	2.46697e-39
cg07588308	ZNF720	5'UTR	shore	0.875036	4.68679e-08	cg21029468	NR1D2	5'UTR	island	0.822807	2.30053e-11	cg04674792	MFAP1	Body	shore	0.819576	2.52168e-39
cg20481837	MAB21L2	TSS1500	shore	0.874987	4.70491e-08	cg19773185	FGFR1OP	Body	island	0.822272	2.43065e-11	cg10089978	E2F4	TSS200	opensea	0.81957	2.52686e-39
cg07973470	NETO2	TSS1500	island	0.874804	4.77367e-08	cg22517351	GLT25D1	Body	island	0.821848	2.53874e-11	cg27425755	ATP2C1	TSS200	island	0.819317	2.78817e-39
cg05766761	MUL1	1stExon	island	0.87457	4.86309e-08	cg04824304	PTGER4	1stExon	island	0.821436	2.648e-11	cg17913259	ZNF501	TSS200	island	0.819184	2.93541e-39
cg23920243	CUL5	5'UTR	island	0.874396	4.93028e-08	cg23087130	ABI1	Body	island	0.821332	2.67625e-11	cg16479401	COPS4	TSS200	opensea	0.819138	2.9879e-39
cg25816468	PBXIP1	5'UTR	opensea	0.87429	4.97187e-08	cg08702344	CLDN12	TSS1500	opensea	0.821132	2.73141e-11	cg07498606	PLEKHG4	TSS1500	island	0.819015	3.13419e-39
cg25677288	CCDC33	Body	shore	0.873976	5.09649e-08	cg16346212	SEMA3A	TSS200	opensea	0.820922	2.79065e-11	cg12432552	TAF13	1stExon	island	0.818971	3.1872e-39
cg15054077	NFIX	Body	island	0.873585	5.25572e-08	cg19472116	CAMLG	TSS200	island	0.820536	2.90224e-11	cg08335854	LOC285696	Body	shore	0.818876	3.30611e-39
cg09238470	HIRIP3	5'UTR	island	0.873164	5.43176e-08	cg23153707	DLG4	Body	shore	0.820382	2.94791e-11	cg12452106	C3orf49	TSS1500	opensea	0.818761	3.45694e-39
cg02980152	GBE1	TSS200	shore	0.873096	5.4609e-08	cg20702419	GLRA1	TSS1500	island	0.820173	3.01131e-11	cg12397297	HIST2H2AC	TSS200	island	0.818659	3.59538e-39
cg23477967	TFPI	1stExon	opensea	0.872884	5.55189e-08	cg06632528	NUDT22	TSS1500	shore	0.818451	3.58208e-11	cg10736231	TECPR1	5'UTR	island	0.818534	3.77292e-39
cg13491192	FBXO42	TSS1500	island	0.872679	5.64154e-08	cg10402626	RPS5	TSS1500	island	0.818345	3.62039e-11	cg02545106	CCDC110	TSS1500	shore	0.818158	4.3622e-39
cg11250081	C21orf29	Body	shore	0.872559	5.69441e-08	cg27015761	ATP8A1	TSS200	island	0.818265	3.64972e-11	cg05225431	SKIV2L2	Body	shore	0.818073	4.50678e-39
cg20781140	GPR155	TSS1500	shore	0.872474	5.73193e-08	cg05507819	TPM1	Body	island	0.817041	4.12382e-11	cg07519515	SYNGR3	Body	island	0.817817	4.97174e-39
cg10636020	KCNH2	Body	shore	0.872429	5.75227e-08	cg16061928	RPF2	TSS1500	shore	0.817013	4.13559e-11	cg21187769	GRID2	Body	island	0.817556	5.49606e-39
cg10076931	HIST1H2AG	TSS1500	island	0.872411	5.76018e-08	cg13432744	RPL39L	TSS1500	island	0.816887	4.18767e-11	cg14895876	MAP4K3	TSS1500	island	0.817369	5.90379e-39
cg23194433	ZNF557	3'UTR	opensea	0.872378	5.7751e-08	cg18262051	MEPCE	TSS1500	island	0.816667	4.27999e-11	cg24160082	YIPF1	TSS200	island	0.817217	6.25814e-39
cg22328786	C20orf117	1stExon	island	0.872318	5.8019e-08	cg13601997	LMX1B	TSS1500	island	0.816359	4.41267e-11	cg05796992	LRRK1	Body	shore	0.817059	6.64707e-39
cg12877532	CAV1	Body	opensea	0.872318	5.80205e-08	cg08361684	FJX1	1stExon	island	0.816355	4.41428e-11	cg02606808	MAP1B	1stExon	island	0.816825	7.26962e-39
cg15320474	UBD	TSS1500	opensea	0.871579	6.14344e-08	cg10968187	MED28	TSS1500	shore	0.816275	4.44934e-11	cg08723357	MAD1L1	TSS1500	shore	0.816412	8.50946e-39
cg07079407	KPNA1	TSS200	island	0.871296	6.27908e-08	cg13221588	TTF2	Body	island	0.816218	4.47474e-11	cg27424226	H1F0	1stExon	island	0.81621	9.18712e-39
cg02767601	BMI1	5'UTR	island	0.870947	6.44968e-08	cg16305037	NUP155	1stExon	island	0.816146	4.50665e-11	cg02326328	ALG3	TSS1500	island	0.816197	9.23384e-39
cg07133445	SOLH	5'UTR	shore	0.870346	6.75365e-08	cg21525449	GPATCH4	TSS200	opensea	0.816091	4.53137e-11	cg23511432	GFRA3	TSS200	island	0.816173	9.31777e-39
cg14939082	C10orf26	5'UTR	opensea	0.869606	7.14527e-08	cg12350762	ONECUT2	Body	island	0.815703	4.70817e-11	cg19731259	SNW1	TSS200	shore	0.816072	9.6832e-39
cg24525744	C6orf94	Body	opensea	0.869492	7.20719e-08	cg00508499	PDXP	TSS1500	island	0.815667	4.72518e-11	cg04085025	SCRN1	TSS200	island	0.815821	1.06511e-38
cg26436330	COL11A1	1stExon	opensea	0.869411	7.2519e-08	cg12536936	FBL	TSS1500	shore	0.815604	4.75473e-11	cg25584422	MIR548H4	Body	shore	0.815672	1.12694e-38
cg13359415	LGI2	TSS200	shore	0.869303	7.31139e-08	cg24469159	THYN1	1stExon	island	0.815324	4.88765e-11	cg07103072	ITCH	TSS200	island	0.815658	1.13307e-38
cg18791136	SPATS2L	5'UTR	opensea	0.868908	7.53275e-08	cg18801599	TMEM101	1stExon	island	0.814775	5.15853e-11	cg10485472	TMEM68	TSS1500	shore	0.815529	1.18977e-38
cg01408194	PROS1	1stExon	island	0.86884	7.57152e-08	cg19123863	JUNB	1stExon	island	0.814732	5.17999e-11	cg12187069	SHKBP1	TSS200	shore	0.814808	1.56207e-38
cg26849996	SIPA1L3	Body	shore	0.868803	7.59314e-08	cg11821824	APEX1	TSS200	island	0.814603	5.24591e-11	cg11202785	ABCD3	1stExon	island	0.814808	1.56226e-38
cg16632994	UBLCP1	5'UTR	island	0.868645	7.68403e-08	cg06669598	ECHDC1	3'UTR	opensea	0.813966	5.58345e-11	cg14576628	PRMT1	TSS200	island	0.814728	1.61003e-38
cg07915634	EIF4H	TSS1500	shore	0.868613	7.70223e-08	cg14971781	ACBD3	TSS1500	island	0.813938	5.59867e-11	cg26680885	RNASET2	TSS200	island	0.814688	1.63423e-38
cg02630704	IER2	TSS1500	island	0.868253	7.9137e-08	cg03583090	CLEC16A	Body	island	0.813793	5.67848e-11	cg13454099	C12orf41	TSS200	island	0.814658	1.65311e-38
cg11787288	C1orf103	1stExon	island	0.868205	7.94256e-08	cg21908116	LRRC1	TSS1500	shore	0.813544	5.81799e-11	cg08502873	MAPK14	5'UTR	island	0.814581	1.70162e-38
cg22447539	FSCN1	1stExon	island	0.867736	8.22641e-08	cg01641361	DGCR5	TSS200	shore	0.812482	6.44995e-11	cg02640020	C7orf47	TSS200	island	0.814535	1.73115e-38
cg14664412	CSTA	1stExon	opensea	0.867668	8.26822e-08	cg27006366	ZC3H3	TSS1500	island	0.812116	6.68192e-11	cg10706034	CEP63	TSS200	shore	0.814497	1.75651e-38
cg26661436	FCHSD1	TSS200	island	0.86763	8.29226e-08	cg15500117	CCDC97	TSS200	shore	0.812105	6.68909e-11	cg12972213	CCT7	TSS1500	island	0.814446	1.79042e-38
cg17125688	RHOB	TSS1500	shore	0.86758	8.32312e-08	cg06918898	CCNYL1	TSS1500	island	0.812049	6.72542e-11	cg02581909	VAPB	TSS1500	island	0.814321	1.87642e-38
cg20900676	FCHSD2	Body	opensea	0.867337	8.47555e-08	cg15629134	KLC4	TSS1500	island	0.811898	6.82402e-11	cg26910092	FN1	5'UTR	island	0.814242	1.93296e-38
cg17132465	DSCC1	TSS200	island	0.867158	8.58895e-08	cg05230759	SIDT2	TSS1500	shore	0.81127	7.24943e-11	cg00246041	UPF2	TSS200	island	0.814169	1.98698e-38
cg24689976	SLC35A1	Body	shelf	0.866933	8.73439e-08	cg26515186	RPS6KA1	TSS1500	shore	0.811069	7.39034e-11	cg06407663	HIPK3	TSS200	island	0.814037	2.08756e-38
cg26329192	CMKLR1	5'UTR	opensea	0.866859	8.78237e-08	cg25786436	PRKAG2	5'UTR	island	0.811059	7.39768e-11	cg14102550	SHPRH	TSS200	island	0.813717	2.3541e-38
cg15612546	RPS6KC1	1stExon	island	0.866458	9.0474e-08	cg18805894	IMPAD1	TSS1500	shore	0.810847	7.54988e-11	cg04031129	WDR65	5'UTR	island	0.813419	2.63138e-38
cg24203562	TRAF3IP1	Body	opensea	0.866427	9.06778e-08	cg12267883	UBL3	TSS200	island	0.81076	7.6127e-11	cg13929566	SYNE1	5'UTR	island	0.813313	2.73799e-38
cg12047375	ATP6V1H	TSS1500	shore	0.866249	9.18813e-08	cg19320505	ELMOD1	TSS200	shore	0.810555	7.76364e-11	cg22751696	C3orf14	TSS1500	shore	0.813267	2.78513e-38
cg11166252	AHR	TSS200	island	0.866209	9.2157e-08	cg16172408	ZNF804B	TSS200	island	0.810464	7.83129e-11	cg03584847	MAP2K6	TSS200	opensea	0.813125	2.93683e-38
cg27143070	CNNM1	TSS1500	shore	0.865743	9.53739e-08	cg02326534	MAP3K8	TSS200	island	0.809931	8.24021e-11	cg03043160	TBC1D4	TSS200	island	0.813047	3.0238e-38
cg02587988	RASGRF1	Body	opensea	0.865454	9.74274e-08	cg05920666	RAB2B	Body	shelf	0.80959	8.51223e-11	cg13231951	GNAS	3'UTR	island	0.813031	3.04186e-38
cg11086466	RNF182	5'UTR	opensea	0.865443	9.75062e-08	cg15717558	TATDN1	Body	shore	0.809298	8.75177e-11	cg05471775	HIST1H4B	TSS200	island	0.812971	3.11036e-38
cg05485165	TMEM219	TSS1500	island	0.865384	9.79239e-08	cg25067197	SLC39A11	5'UTR	opensea	0.808711	9.25264e-11	cg09429522	BAI3	TSS1500	shore	0.812721	3.41397e-38
cg17733836	CTNNA2	3'UTR	opensea	0.865216	9.91376e-08	cg18845692	FLRT2	TSS1500	shore	0.808699	9.26325e-11	cg11643463	EEA1	TSS200	island	0.812635	3.52555e-38
cg05092583	CLSTN2	3'UTR	opensea	0.865208	9.91993e-08	cg24771349	BCL6	5'UTR	shore	0.808545	9.39933e-11	cg19703628	PSMB4	TSS200	shore	0.81243	3.80412e-38
cg04192593	DNAH5	Body	shore	0.865189	9.93395e-08	cg21187265	SEPN1	Body	opensea	0.808179	9.72952e-11	cg06268702	OGG1	Body	shore	0.812335	3.94164e-38
cg13850380	C1orf70	Body	island	0.864781	1.02348e-07	cg15389528	SYT14	TSS1500	shore	0.808165	9.74289e-11	cg12148675	TNFAIP8	Body	island	0.812312	3.97529e-38
cg05958216	MAD1L1	Body	shore	0.864572	1.03918e-07	cg26148135	C1orf96	TSS1500	shore	0.807795	1.0088e-10	cg05461448	FEM1C	TSS200	island	0.812267	4.04187e-38
cg23247968	C10orf26	5'UTR	opensea	0.864568	1.03951e-07	cg22514595	WDR73	TSS200	island	0.807163	1.07057e-10	cg25283254	MTRF1	TSS1500	opensea	0.812228	4.10017e-38
cg12044693	BCKDHB	Body	opensea	0.864419	1.05083e-07	cg25319449	OAS3	TSS200	shore	0.806925	1.09468e-10	cg21733130	SMAD1	TSS1500	island	0.812182	4.1711e-38
cg03058444	GMDS	Body	opensea	0.864356	1.05566e-07	cg02849924	POLD1	TSS200	island	0.806899	1.09741e-10	cg13347679	BRPF1	5'UTR	shore	0.81199	4.47977e-38
cg08496664	EIF3IP1	TSS1500	opensea	0.864295	1.06037e-07	cg23708347	ATP5G1	TSS1500	island	0.806883	1.09903e-10	cg21149147	PPIL3	1stExon	opensea	0.811984	4.4887e-38
cg13468961	MAP1D	Body	shore	0.863851	1.09514e-07	cg12283674	MBOAT7	TSS200	island	0.806875	1.09991e-10	cg15993795	CAND1	1stExon	island	0.811975	4.50395e-38
cg17951408	IQUB	3'UTR	opensea	0.863773	1.10133e-07	cg01452444	SASH1	TSS200	island	0.806831	1.10442e-10	cg06961071	LRRC41	TSS1500	shore	0.811849	4.72019e-38
cg13165753	FN1	TSS1500	shore	0.863693	1.10775e-07	cg03739476	LOC100128239	Body	shore	0.806077	1.18504e-10	cg01853246	C3orf1	1stExon	island	0.811677	5.02988e-38
cg00496025	MLXIPL	TSS200	shore	0.863688	1.10819e-07	cg21822187	HMGA2	Body	opensea	0.805818	1.21396e-10	cg23540018	CLPX	TSS200	island	0.811632	5.11494e-38
cg20993966	SNX25	Body	opensea	0.863383	1.13286e-07	cg05060602	DCTD	TSS1500	island	0.805546	1.245e-10	cg00328593	ETV1	5'UTR	shore	0.811536	5.29831e-38
cg10418716	ANKRD13A	TSS200	island	0.863348	1.13576e-07	cg03774708	CRTAP	1stExon	island	0.805496	1.25081e-10	cg19898043	BCL2L13	TSS200	island	0.81147	5.42969e-38
cg16025833	HCG18	Body	shore	0.863222	1.14615e-07	cg22051124	ZNF287	TSS1500	island	0.805469	1.25401e-10	cg05727155	CREB1	5'UTR	island	0.811432	5.506e-38
cg07856421	PAPOLB	TSS1500	shore	0.863014	1.16342e-07	cg02156862	RNMTL1	TSS200	island	0.805066	1.30175e-10	cg08086074	ARF6	TSS1500	island	0.81132	5.73869e-38
cg11537619	PMP2	TSS200	opensea	0.862185	1.23483e-07	cg16521594	SFRS1	TSS1500	island	0.804693	1.34747e-10	cg07928073	NEIL1	5'UTR	island	0.811313	5.75383e-38
cg03728559	NOB1	TSS1500	shore	0.861793	1.26987e-07	cg09170051	ALDH4A1	1stExon	island	0.80466	1.35162e-10	cg14930390	MUTED	1stExon	island	0.811265	5.85649e-38
cg23519308	PEPD	TSS200	island	0.861789	1.27028e-07	cg26801086	VPS18	TSS200	island	0.80394	1.44441e-10	cg17680792	NR1D2	TSS1500	shore	0.811244	5.90282e-38
cg18094896	EPS15L1	Body	opensea	0.861592	1.28824e-07	cg25045098	PCNA	TSS1500	shore	0.803888	1.45137e-10	cg06704132	FBXO9	TSS1500	shore	0.811228	5.93827e-38
cg02387744	DENND3	TSS200	island	0.861482	1.29837e-07	cg17294081	ATRN	Body	island	0.803813	1.46146e-10	cg00127545	TEX264	TSS200	island	0.811175	6.05393e-38
cg21996351	KLHDC8A	TSS200	opensea	0.861471	1.29936e-07	cg02712746	SIRT5	TSS200	island	0.803753	1.46956e-10	cg15810031	CCT2	1stExon	island	0.811052	6.33584e-38
cg10009801	TRIM26	5'UTR	opensea	0.86122	1.32275e-07	cg01570551	C7orf46	1stExon	island	0.803077	1.56354e-10	cg25175469	FAM63B	TSS200	shore	0.810972	6.52535e-38
cg15916004	GAL3ST3	5'UTR	island	0.861067	1.33721e-07	cg09987562	TACR1	TSS1500	island	0.802913	1.58726e-10	cg00474194	SOCS6	TSS1500	island	0.810934	6.61676e-38
cg10094443	UGDH	TSS1500	shore	0.861029	1.34089e-07	cg21264372	MFSD4	Body	island	0.802517	1.64586e-10	cg10454514	CHRM2	5'UTR	shore	0.810852	6.81976e-38
cg09382693	DDX19A	Body	shelf	0.860593	1.38293e-07	cg01818588	PDE6D	TSS200	island	0.802413	1.66152e-10	cg14260485	AKT2	TSS1500	island	0.810821	6.89716e-38
cg20295374	CYB5R4	Body	opensea	0.860559	1.38626e-07	cg12372414	KY	3'UTR	opensea	0.80232	1.67574e-10	cg05082085	EIF4G2	5'UTR	island	0.810576	7.54855e-38
cg03152913	RBM45	TSS1500	shore	0.860354	1.40644e-07	cg12473838	SSBP1	TSS200	island	0.802251	1.68632e-10	cg20410415	ZCCHC17	5'UTR	island	0.810566	7.57509e-38
cg25197500	WDR45L	Body	opensea	0.860235	1.4183e-07	cg06758329	COLEC12	Body	island	0.801404	1.82132e-10	cg13947666	ANKRD34A	5'UTR	island	0.810471	7.84659e-38
cg13168437	EVI5	Body	island	0.860189	1.42288e-07	cg19769967	IDH1	5'UTR	shore	0.801154	1.86309e-10	cg14724613	GRM3	1stExon	opensea	0.810461	7.87505e-38
cg06939115	DNAJA2	TSS200	island	0.86016	1.42585e-07	cg12996903	GNAI2	Body	island	0.80113	1.86723e-10	cg11311579	SCD	TSS200	island	0.81045	7.9048e-38
cg05153057	GNAL	TSS1500	shore	0.860158	1.42601e-07	cg20212336	CARKD	Body	island	0.800844	1.91609e-10	cg05483617	KIAA1279	TSS200	shore	0.810374	8.1289e-38
cg01324507	C7orf50	5'UTR	island	0.859884	1.4538e-07	cg17926678	SLC39A9	TSS1500	island	0.800777	1.92778e-10	cg24596836	GNB5	1stExon	island	0.810232	8.56593e-38
cg05696056	ZFP1	TSS1500	shore	0.859822	1.46016e-07	cg16310774	C5orf44	TSS200	shore	0.800481	1.98008e-10	cg15775005	ANKRD12	TSS200	island	0.810045	9.17397e-38
cg01431992	TAOK3	5'UTR	opensea	0.859822	1.46017e-07	cg03499775	LASP1	TSS200	island	0.799915	2.08369e-10	cg04789589	IFIT2	5'UTR	opensea	0.810012	9.28413e-38
cg24952075	ADRA1D	TSS1500	island	0.859655	1.47736e-07	cg22719782	REXO2	TSS200	island	0.799594	2.14465e-10	cg22068764	GORAB	Body	opensea	0.809999	9.32803e-38
cg24769499	TMEM37	TSS1500	island	0.859569	1.48637e-07	cg22163130	FAM19A2	TSS200	shore	0.799291	2.20385e-10	cg15550141	PRDM4	TSS200	island	0.809958	9.47082e-38
cg20952532	MPHOSPH8	TSS200	island	0.859408	1.50322e-07	cg15636792	COL6A2	3'UTR	island	0.799286	2.20493e-10	cg11007380	KHDC1	1stExon	shore	0.809916	9.61447e-38
cg25531987	CCL23	TSS1500	opensea	0.859211	1.52411e-07	cg20145276	RNF169	TSS200	shore	0.799156	2.23071e-10	cg09969046	SAPS1	TSS200	island	0.809742	1.02495e-37
cg00670212	LOC152225	Body	opensea	0.859128	1.533e-07	cg01569500	GRIN1	Body	island	0.799024	2.2573e-10	cg03522910	B4GALT3	TSS1500	shore	0.809692	1.04375e-37
cg19809575	BANP	Body	island	0.85895	1.55219e-07	cg10346242	ARF3	TSS1500	shore	0.798901	2.28231e-10	cg08294750	DAPK3	TSS1500	island	0.80969	1.04449e-37
cg18770350	ACTN2	1stExon	island	0.858948	1.55232e-07	cg19001794	HIC1	TSS1500	island	0.798742	2.31494e-10	cg18896448	PCGF2	TSS1500	island	0.809248	1.22759e-37
cg17745251	C10orf140	Body	island	0.858877	1.56004e-07	cg02284889	PPME1	TSS200	island	0.798608	2.34284e-10	cg26820199	PSMB4	Body	island	0.8092	1.24901e-37
cg17586365	NUDT5	1stExon	island	0.858706	1.57882e-07	cg03780545	LRRC67	TSS200	island	0.79844	2.37829e-10	cg15652741	MIB2	TSS1500	island	0.809154	1.27014e-37
cg16248432	DIP2B	Body	opensea	0.858521	1.59931e-07	cg03259733	C22orf39	1stExon	island	0.798425	2.38147e-10	cg13116840	C1orf31	TSS1500	island	0.808965	1.36087e-37
cg06622999	LOC283392	Body	island	0.858478	1.60402e-07	cg14453251	CEP97	TSS200	shore	0.797813	2.51501e-10	cg12989463	GAB1	5'UTR	island	0.808821	1.43379e-37
cg12807855	MEAF6	Body	shelf	0.858445	1.60771e-07	cg20534075	HLA-E	1stExon	shore	0.79779	2.52007e-10	cg01935967	RERE	TSS1500	shore	0.808762	1.46484e-37
cg03612722	MIAT	TSS200	island	0.858133	1.64299e-07	cg23860321	TCP1	TSS1500	island	0.797696	2.54133e-10	cg24341442	CCPG1	5'UTR	shore	0.808745	1.47422e-37
cg02193956	MANBA	Body	shore	0.8581	1.64675e-07	cg00911289	RAB43	1stExon	island	0.797694	2.54163e-10	cg04171565	C13orf34	5'UTR	island	0.808571	1.57042e-37
cg27636594	VPS41	Body	opensea	0.857958	1.66304e-07	cg12238812	CHFR	TSS1500	shore	0.797429	2.60217e-10	cg18348434	SGPP1	TSS1500	shore	0.808477	1.62465e-37
cg04311699	SDHC	Body	shelf	0.857594	1.70546e-07	cg12069073	KDM2A	Body	opensea	0.796433	2.84213e-10	cg27266027	PSMG1	Body	island	0.808461	1.63413e-37
cg17249729	DST	Body	opensea	0.857503	1.71625e-07	cg05916509	IFT88	TSS1500	shore	0.796279	2.88086e-10	cg02540477	SMOC2	5'UTR	island	0.808438	1.64802e-37
cg14551002	DOC2B	TSS200	island	0.857021	1.7742e-07	cg07015775	ZNHIT6	TSS200	island	0.795665	3.04091e-10	cg04227237	LOC730101	TSS200	island	0.808421	1.65834e-37
cg27573991	C1orf150	1stExon	opensea	0.856815	1.79954e-07	cg00901683	PTCD1	TSS1500	island	0.795541	3.07446e-10	cg19776515	SDR16C5	5'UTR	island	0.808396	1.67346e-37
cg21160610	TUBGCP4	TSS1500	island	0.856181	1.87952e-07	cg27661175	RABEP2	TSS1500	island	0.795147	3.18254e-10	cg23609821	PNP	TSS200	opensea	0.808288	1.73997e-37
cg05338527	PDZRN4	Body	opensea	0.856142	1.88452e-07	cg24678429	PTPRE	5'UTR	island	0.795053	3.20887e-10	cg12032620	TP53BP1	TSS200	shore	0.808209	1.79063e-37
cg20934215	PDZRN3	Body	opensea	0.856005	1.90222e-07	cg11190754	CENPK	5'UTR	shore	0.794666	3.31922e-10	cg10017888	CALM3	Body	shore	0.808164	1.82034e-37
cg10523966	BMP8A	1stExon	island	0.855923	1.91292e-07	cg21317524	SPAST	TSS200	island	0.79406	3.49951e-10	cg20143955	TARS2	TSS200	opensea	0.808012	1.92338e-37
cg18334211	PRKAG2	Body	opensea	0.855787	1.93067e-07	cg22187094	POLG	TSS1500	island	0.793787	3.58384e-10	cg22229043	ZNF226	5'UTR	opensea	0.807951	1.96618e-37
cg07137244	NF1	Body	opensea	0.855725	1.93894e-07	cg03065661	MED17	5'UTR	island	0.793695	3.61265e-10	cg26622502	EIF1AD	TSS1500	island	0.807699	2.15355e-37
cg16149437	SOS1	Body	opensea	0.855473	1.97245e-07	cg23445315	TULP3	TSS200	island	0.793462	3.68648e-10	cg04285418	GTDC1	5'UTR	island	0.807555	2.26881e-37
cg00929635	DBNDD2	5'UTR	island	0.855143	2.01714e-07	cg21332334	FEZF1	TSS1500	shore	0.793157	3.78535e-10	cg02369907	ZNF774	TSS1500	shore	0.807486	2.32638e-37
cg08019195	SCN4B	TSS1500	island	0.855075	2.02658e-07	cg07243700	RTCD1	TSS1500	shore	0.79299	3.84073e-10	cg22762951	NVL	TSS1500	island	0.807413	2.38833e-37
cg16255307	LIPH	TSS1500	opensea	0.854881	2.05334e-07	cg04824595	ZNF446	TSS200	island	0.792748	3.92181e-10	cg01252224	HSBP1	1stExon	island	0.807252	2.53126e-37
cg20278381	HERC4	3'UTR	opensea	0.854806	2.06386e-07	cg10169194	TEF	TSS200	opensea	0.792729	3.9285e-10	cg12832174	CCM2	TSS200	island	0.807058	2.71375e-37
cg10382221	MIR152	TSS200	island	0.854665	2.08362e-07	cg05033401	CAPN1	Body	island	0.792482	4.0132e-10	cg07776900	OTX1	TSS200	island	0.806791	2.98741e-37
cg27113153	ZNF202	TSS200	island	0.854559	2.0985e-07	cg06194119	TMEM185B	TSS1500	island	0.792349	4.05964e-10	cg18249244	ELP3	1stExon	island	0.806746	3.03625e-37
cg20429250	SLFN12L	Body	island	0.854526	2.10325e-07	cg11218974	ROBLD3	TSS1500	island	0.792297	4.07773e-10	cg11609154	C7orf55	5'UTR	island	0.806735	3.04782e-37
cg02337062	CCDC71	5'UTR	island	0.854522	2.10378e-07	cg01333713	C19orf20	TSS1500	island	0.792243	4.09676e-10	cg15730213	LOC647979	TSS200	shore	0.806718	3.06701e-37
cg22812972	EIF4B	5'UTR	island	0.854458	2.11286e-07	cg06232807	SALL1	TSS1500	island	0.792019	4.17658e-10	cg14547067	CREB3L1	Body	island	0.806664	3.12708e-37
cg12532001	DLEU2	Body	shore	0.854448	2.11429e-07	cg04976999	SS18L2	TSS200	shore	0.791958	4.19857e-10	cg08107945	ATPBD4	TSS1500	shore	0.806581	3.22131e-37
cg14663984	AGRN	Body	island	0.854437	2.11598e-07	cg25806492	SRRM1	Body	island	0.791645	4.31351e-10	cg01873391	MTDH	Body	shore	0.80635	3.50034e-37
cg16180082	TAGAP	TSS1500	opensea	0.854147	2.15766e-07	cg01093383	STK19	Body	island	0.791582	4.33666e-10	cg01064573	PEX10	TSS200	island	0.806096	3.83404e-37
cg04454527	FAM120B	Body	shore	0.854099	2.16473e-07	cg00262368	NUP107	Body	island	0.7914	4.40515e-10	cg16108253	LPCAT4	TSS1500	island	0.805918	4.08517e-37
cg02053171	WBSCR16	5'UTR	island	0.854058	2.17075e-07	cg14027152	WDR75	Body	island	0.79066	4.69377e-10	cg26454316	FAM193B	TSS200	island	0.805895	4.11924e-37
cg11985680	SNORD45C	TSS1500	opensea	0.853994	2.18008e-07	cg23029655	ITGB7	Body	island	0.790576	4.72764e-10	cg07671603	C7orf13	TSS200	island	0.805845	4.19409e-37
cg25208582	SLC44A4	Body	shelf	0.853718	2.22092e-07	cg15443174	SHPRH	5'UTR	island	0.79043	4.78666e-10	cg23080241	TXNDC15	1stExon	island	0.805758	4.3258e-37
cg07029854	DNAJC12	Body	opensea	0.853669	2.22815e-07	cg10454514	CHRM2	5'UTR	shore	0.790029	4.95368e-10	cg20589264	CEP55	TSS200	island	0.805751	4.33718e-37
cg13843266	SHB	TSS1500	island	0.853656	2.23022e-07	cg15070718	NR2F2	TSS200	island	0.790015	4.95949e-10	cg09550257	PTEN	TSS1500	island	0.805732	4.36593e-37
cg25048701	FOLR1	5'UTR	opensea	0.853547	2.24657e-07	cg05344966	RASAL2	Body	shore	0.789935	4.99353e-10	cg00139807	LOC440356	TSS200	shore	0.805551	4.65737e-37
cg03945827	DCBLD1	Body	opensea	0.853335	2.27865e-07	cg02294108	C9orf80	5'UTR	shore	0.789882	5.01596e-10	cg07648581	C3orf50	TSS1500	shore	0.80551	4.72734e-37
cg04004632	TBR1	TSS200	shore	0.853224	2.29574e-07	cg12548634	RNF220	Body	island	0.789617	5.13043e-10	cg17499241	MEX3A	1stExon	shore	0.805473	4.78888e-37
cg08750493	ZNF204P	Body	shelf	0.852881	2.34892e-07	cg20648333	KIAA1274	Body	opensea	0.789593	5.14065e-10	cg04890770	ETNK1	TSS200	island	0.805459	4.81277e-37
cg10962336	ITM2B	TSS1500	island	0.852696	2.37804e-07	cg14603375	ZNF543	TSS1500	shore	0.789567	5.15204e-10	cg07560520	MSRB2	Body	island	0.805446	4.83564e-37
cg21037155	CDK12	TSS1500	shore	0.85241	2.42372e-07	cg25950829	MRPL19	TSS200	shore	0.789387	5.23149e-10	cg24838581	TRIM39	TSS1500	shore	0.805442	4.84234e-37
cg00250454	RGS9	Body	opensea	0.85238	2.4286e-07	cg17263061	KCNK3	1stExon	island	0.789286	5.27675e-10	cg01865610	LOC552889	5'UTR	island	0.805363	4.98022e-37
cg07727721	TADA2B	Body	island	0.852295	2.44234e-07	cg01786715	HSPA2	1stExon	island	0.788225	5.77283e-10	cg04413986	NACA	TSS1500	island	0.805098	5.47365e-37
cg22865831	LUZP1	TSS200	opensea	0.852182	2.46086e-07	cg07153353	GALNTL4	1stExon	island	0.788015	5.87605e-10	cg11158179	NFIA	1stExon	shore	0.805049	5.57042e-37
cg26253438	ATP2B4	5'UTR	island	0.851831	2.51881e-07	cg25480395	FAM172A	Body	island	0.787898	5.93425e-10	cg21787190	FDPS	TSS1500	shore	0.804948	5.77365e-37
cg20272507	ADAL	TSS200	island	0.851823	2.52004e-07	cg11940495	IFT88	5'UTR	shore	0.787616	6.07693e-10	cg26194560	GTF3C3	1stExon	island	0.804864	5.94904e-37
cg23878101	OSBPL2	TSS200	island	0.85181	2.5223e-07	cg08940762	TIGD1	TSS1500	island	0.787471	6.15127e-10	cg23058613	GANAB	TSS200	island	0.804523	6.71478e-37
cg12401918	GPSM3	TSS1500	shore	0.851577	2.56139e-07	cg10501896	ANO10	TSS200	island	0.787373	6.2025e-10	cg13183282	ARHGEF2	5'UTR	island	0.804475	6.83053e-37
cg12062099	WDR63	TSS1500	opensea	0.851428	2.58678e-07	cg00803804	LPIN2	TSS1500	island	0.787272	6.25501e-10	cg18469624	PRKG1	Body	shore	0.804416	6.97386e-37
cg14148370	ARMC9	TSS200	island	0.851164	2.63223e-07	cg00571634	WDR5B	1stExon	island	0.787269	6.25664e-10	cg00466158	ZMYND19	1stExon	island	0.803898	8.37977e-37
cg02582387	FAM43B	1stExon	island	0.851116	2.64051e-07	cg01229873	NIP7	Body	shore	0.786501	6.67305e-10	cg16451278	PPIG	TSS200	island	0.803834	8.57106e-37
cg07950216	ZNF665	TSS200	shore	0.851084	2.64618e-07	cg07484849	HOOK2	TSS1500	shore	0.785554	7.22163e-10	cg24904904	CEP72	TSS200	island	0.803807	8.65317e-37
cg24203234	ACAD9	TSS200	island	0.851074	2.64797e-07	cg18327107	CDC42	5'UTR	island	0.785324	7.36109e-10	cg25618149	SNW1	TSS200	island	0.803773	8.75654e-37
cg26386273	KIF26A	Body	shore	0.851073	2.64798e-07	cg17603857	FIZ1	TSS1500	island	0.784822	7.67424e-10	cg06419258	TRNP1	TSS200	shore	0.803773	8.75657e-37
cg15429180	ROBO1	Body	opensea	0.851033	2.65513e-07	cg06516650	RAB30	TSS200	opensea	0.784754	7.7181e-10	cg06222048	R3HDM1	TSS1500	shore	0.803747	8.83711e-37
cg06034127	SPATA13	Body	opensea	0.850998	2.66113e-07	cg14782437	CCND2	TSS1500	island	0.784193	8.08477e-10	cg18766077	PPA1	TSS200	island	0.803683	9.04073e-37
cg18337735	GUCY2D	Body	island	0.8506	2.73181e-07	cg24182963	TMEM92	TSS1500	island	0.783673	8.43919e-10	cg20467136	CACNA1G	TSS1500	island	0.803624	9.23011e-37
cg10393548	UNC5D	Body	opensea	0.850515	2.74698e-07	cg13841836	STX7	TSS200	shore	0.783355	8.66277e-10	cg02351369	CPEB3	TSS1500	shore	0.803347	1.01779e-36
cg04768657	KIAA1377	TSS200	island	0.850396	2.76845e-07	cg08233250	OTUD7B	TSS200	island	0.783332	8.67946e-10	cg19511664	PPP2R3A	5'UTR	island	0.803204	1.0704e-36
cg03611598	MYCBPAP	1stExon	island	0.850257	2.79381e-07	cg13507506	FAM150B	TSS1500	island	0.783262	8.72945e-10	cg26739951	RCN2	5'UTR	island	0.803085	1.11595e-36
cg01553090	TRIM71	Body	opensea	0.849784	2.88165e-07	cg02370529	POLD1	5'UTR	shore	0.782976	8.93755e-10	cg17881637	HIRA	TSS1500	island	0.803012	1.1449e-36
cg17238015	PRKAR2B	Body	opensea	0.849749	2.88814e-07	cg06116488	OPTN	5'UTR	island	0.782546	9.25775e-10	cg05669873	GORASP1	1stExon	island	0.803003	1.14846e-36
cg21102950	C3orf33	TSS200	island	0.849529	2.92996e-07	cg08638876	APH1B	TSS1500	island	0.782452	9.32947e-10	cg13428749	UHRF2	TSS200	island	0.80299	1.15405e-36
cg23250715	CD2AP	TSS1500	shore	0.849508	2.93397e-07	cg12762683	ATPAF2	TSS1500	island	0.782305	9.44236e-10	cg01985412	VPS53	TSS200	island	0.802948	1.17103e-36
cg12071044	PTPRN2	Body	opensea	0.849475	2.94034e-07	cg24911064	MRFAP1L1	TSS1500	shore	0.782116	9.58969e-10	cg06367472	OSCP1	TSS200	island	0.802823	1.22347e-36
cg26870999	DTNB	Body	opensea	0.849348	2.96465e-07	cg03218563	ICK	TSS1500	island	0.78201	9.67342e-10	cg03292754	IHH	TSS200	island	0.802762	1.25038e-36
cg14407437	FABP3	TSS200	opensea	0.84934	2.96627e-07	cg18938150	LSM12	5'UTR	shore	0.781938	9.73043e-10	cg15822546	ORC3L	TSS200	island	0.802716	1.27069e-36
cg00712593	CACNA2D1	Body	opensea	0.849123	3.00837e-07	cg09296611	ATP6V1C2	TSS200	island	0.781829	9.81738e-10	cg03897866	IER5	3'UTR	shore	0.802513	1.36438e-36
cg10695848	HDAC7	Body	island	0.849057	3.02128e-07	cg13451025	FAM150A	TSS200	island	0.781722	9.90327e-10	cg16720880	SUGT1P1	Body	shore	0.802334	1.45289e-36
cg20318580	TNFAIP8L3	TSS1500	opensea	0.848649	3.10222e-07	cg22469274	HOXA6	TSS200	island	0.781603	9.99958e-10	cg08332492	SLC25A42	TSS200	island	0.802294	1.47339e-36
cg11945674	NCRNA00200	TSS1500	shore	0.848586	3.11496e-07	cg09565657	VCPIP1	TSS1500	shore	0.781093	1.04241e-09	cg02550110	DDX50	TSS200	island	0.80227	1.48562e-36
cg18398438	C2CD3	Body	opensea	0.848262	3.1808e-07	cg25485294	HIST1H4L	TSS200	shore	0.780646	1.08094e-09	cg03168026	PROS1	1stExon	island	0.802124	1.56367e-36
cg09722742	SPOCK3	5'UTR	island	0.847965	3.2423e-07	cg23651614	C4orf34	5'UTR	shore	0.780613	1.08383e-09	cg17249942	ICOSLG	Body	island	0.802091	1.58186e-36
cg00459129	TM7SF3	TSS200	island	0.847864	3.26364e-07	cg16027376	C8orf73	Body	island	0.780447	1.09857e-09	cg01197091	SEC61A2	TSS200	island	0.801789	1.75753e-36
cg07924703	SORBS3	TSS200	island	0.847675	3.30341e-07	cg27175475	RPS29	TSS200	shore	0.780414	1.1015e-09	cg02640260	ATOH1	TSS1500	island	0.801749	1.78251e-36
cg13587802	DIABLO	TSS1500	shore	0.847578	3.32419e-07	cg08343265	CUTC	TSS1500	shore	0.780221	1.11883e-09	cg04509825	HIF1A	1stExon	island	0.80174	1.78802e-36
cg07329116	REEP3	Body	island	0.847557	3.32857e-07	cg13612083	C6orf174	Body	island	0.779738	1.16334e-09	cg19857537	FAM118B	TSS1500	shore	0.801658	1.84003e-36
cg12988534	COBL	1stExon	island	0.847325	3.37848e-07	cg27476810	RB1CC1	TSS1500	shore	0.779444	1.19134e-09	cg07096206	FLJ32065	TSS200	island	0.801484	1.95517e-36
cg09689449	ACADS	Body	island	0.847278	3.38879e-07	cg03203785	ZNF615	TSS200	island	0.77916	1.21885e-09	cg22634689	TMEM121	5'UTR	island	0.801289	2.09229e-36
cg06619466	SHOC2	3'UTR	opensea	0.84718	3.41e-07	cg25271375	GANC	TSS1500	island	0.778839	1.25075e-09	cg20520273	CCDC138	TSS200	island	0.801031	2.28927e-36
cg26789869	BASP1	5'UTR	island	0.846917	3.46805e-07	cg16714616	CHD6	TSS200	island	0.778703	1.26455e-09	cg03828947	MRPL36	TSS200	island	0.801023	2.29534e-36
cg10824477	CRYGC	Body	opensea	0.846328	3.60087e-07	cg04828284	MTMR14	5'UTR	island	0.778566	1.27845e-09	cg13600362	HSD17B4	Body	shore	0.800981	2.32911e-36
cg01877352	CD6	Body	island	0.8463	3.60731e-07	cg00816397	PFDN2	TSS1500	shore	0.778528	1.28236e-09	cg16569376	C16orf63	TSS200	island	0.800884	2.40913e-36
cg26996236	ZNF511	Body	shore	0.846271	3.61386e-07	cg05761539	SON	1stExon	island	0.778448	1.29061e-09	cg23678070	SRRM3	TSS200	island	0.800874	2.41737e-36
cg02130027	CD2AP	TSS1500	shore	0.845874	3.70641e-07	cg07562079	FAM63B	1stExon	island	0.778424	1.29311e-09	cg15336585	STRAP	TSS1500	island	0.800781	2.49693e-36
cg23255320	NPAS3	Body	opensea	0.845842	3.71373e-07	cg05880372	PLEKHB2	5'UTR	island	0.778407	1.29486e-09	cg25456747	CSK	TSS1500	shore	0.800749	2.52464e-36
cg02401589	C11orf90	TSS1500	shore	0.845433	3.81146e-07	cg27091233	BAT3	TSS1500	island	0.778205	1.31607e-09	cg18951719	ASB8	5'UTR	island	0.800649	2.61343e-36
cg26306909	C4orf19	TSS200	island	0.845419	3.81481e-07	cg03075494	TSHZ1	5'UTR	shore	0.778094	1.32782e-09	cg05688026	AP1AR	TSS200	island	0.800563	2.69253e-36
cg05973395	TMEM74	5'UTR	shore	0.845148	3.88063e-07	cg11728578	ZNF442	TSS200	shore	0.778072	1.33011e-09	cg22489057	ATF6B	TSS1500	shore	0.800517	2.73638e-36
cg26668430	BAI3	5'UTR	shore	0.845034	3.90883e-07	cg05634287	CSNK1A1	TSS200	island	0.777954	1.34274e-09	cg06959053	RASGRF1	Body	island	0.800277	2.97356e-36
cg18932798	INA	1stExon	island	0.84498	3.92194e-07	cg27632677	RPL23AP7	TSS1500	shore	0.777875	1.35128e-09	cg13634292	PHC3	TSS200	island	0.800247	3.00504e-36
cg06403845	RIMBP2	Body	shelf	0.844846	3.95527e-07	cg14533885	PLSCR1	TSS200	shore	0.777298	1.415e-09	cg18418807	DIAPH3	TSS1500	shore	0.800235	3.01676e-36
cg04439516	PLLP	TSS200	island	0.844817	3.96257e-07	cg01693108	SRPK1	Body	shore	0.777095	1.43813e-09	cg14807549	PRKRA	TSS1500	island	0.800135	3.123e-36
cg24273728	ALCAM	Body	opensea	0.844793	3.96857e-07	cg01380356	FAM54B	TSS200	island	0.77688	1.46294e-09	cg03089869	CACNA2D2	TSS200	island	0.800079	3.18474e-36
cg12188986	CCDC67	1stExon	island	0.844673	3.99864e-07	cg14986359	MZF1	TSS200	island	0.775705	1.60589e-09	cg18089134	C4orf33	TSS200	island	0.799852	3.44386e-36
cg27412987	TANC1	TSS200	island	0.844511	4.03957e-07	cg26401822	ABCB9	TSS200	island	0.775676	1.60954e-09	cg10072692	HS1BP3	Body	island	0.799807	3.49767e-36
cg12308346	MAML3	Body	opensea	0.844467	4.05073e-07	cg17880256	FAM59A	TSS1500	island	0.774856	1.71711e-09	cg04295733	TADA1	TSS200	island	0.799293	4.17642e-36
cg24880886	DUSP18	TSS200	island	0.844431	4.06008e-07	cg20094435	RGS2	1stExon	island	0.774652	1.74496e-09	cg01591470	CTAGE5	TSS1500	island	0.799283	4.19068e-36
cg09836251	VHL	Body	shelf	0.844287	4.097e-07	cg13036627	MLF1IP	TSS1500	shore	0.77436	1.78547e-09	cg05940971	MOAP1	5'UTR	island	0.799178	4.34496e-36
cg08443345	ALAS1	5'UTR	island	0.843802	4.22341e-07	cg10886678	ASXL1	TSS200	island	0.774075	1.82582e-09	cg06831576	CDH8	TSS200	island	0.799048	4.5435e-36
cg13219552	SYNE1	Body	opensea	0.843727	4.2432e-07	cg02106430	HNRNPC	TSS1500	island	0.774018	1.83408e-09	cg05924746	FUS	Body	shore	0.798958	4.68584e-36
cg26707407	MTHFD2L	Body	shelf	0.843605	4.27561e-07	cg03864338	SR140	TSS1500	shore	0.773961	1.84224e-09	cg25586860	C10orf75	TSS200	island	0.798953	4.69519e-36
cg12931029	MNX1	TSS1500	island	0.843492	4.30607e-07	cg16273961	CNIH	TSS1500	shore	0.773567	1.89996e-09	cg02003624	UGGT1	Body	island	0.798936	4.72153e-36
cg17146640	CELSR1	TSS1500	island	0.84339	4.33358e-07	cg07278281	SP3	TSS1500	island	0.773183	1.9579e-09	cg08664665	KPNA6	1stExon	shore	0.798933	4.72729e-36
cg19594305	CHST8	1stExon	island	0.843133	4.40358e-07	cg19695334	SYNGAP1	Body	island	0.772972	1.99041e-09	cg12402038	PRKG1	Body	island	0.798602	5.29646e-36
cg13361703	TMEM20	TSS1500	shore	0.84312	4.40698e-07	cg11526928	TFAP2A	Body	shore	0.772946	1.99445e-09	cg12864853	TPBG	TSS1500	shore	0.798597	5.30542e-36
cg03525956	NAALADL2	Body	opensea	0.843096	4.41369e-07	cg02392179	SORCS3	TSS1500	island	0.772392	2.08234e-09	cg19091677	HMGB2	TSS1500	island	0.79854	5.41033e-36
cg22346461	LAMC2	Body	opensea	0.842912	4.46439e-07	cg10124287	PPM1H	Body	island	0.772318	2.09447e-09	cg16554933	Magmas	TSS200	island	0.798511	5.46338e-36
cg10218542	CTCF	TSS1500	island	0.84278	4.50128e-07	cg00426968	GNG8	TSS1500	shore	0.771943	2.15636e-09	cg05802532	RSBN1L	TSS1500	shore	0.79839	5.69393e-36
cg05400811	ZNF34	5'UTR	island	0.842592	4.55423e-07	cg04465201	EIF2S2	Body	shore	0.77181	2.17866e-09	cg13987704	DLST	TSS200	island	0.79836	5.75277e-36
cg13845792	CAMSAP1	TSS1500	island	0.842175	4.67333e-07	cg23435746	TWSG1	TSS1500	island	0.771808	2.17894e-09	cg12914062	EXOC1	5'UTR	island	0.798108	6.27159e-36
cg19224673	PSMD7	TSS200	shore	0.841749	4.79804e-07	cg08250444	EFNA1	TSS1500	island	0.771692	2.19865e-09	cg16453576	PSENEN	5'UTR	island	0.798046	6.40539e-36
cg05878104	WNK4	TSS200	island	0.841541	4.85991e-07	cg11306428	ZNF784	TSS1500	shore	0.771367	2.2547e-09	cg21068911	ELMOD1	5'UTR	island	0.797867	6.80943e-36
cg09317899	AGAP1	Body	shore	0.841519	4.86659e-07	cg21567066	KIAA0922	Body	island	0.77104	2.3124e-09	cg08157964	BRCA2	5'UTR	island	0.79775	7.08914e-36
cg24070195	ATP5G1	TSS1500	shore	0.84136	4.91447e-07	cg25608973	C2orf43	5'UTR	shore	0.770672	2.37918e-09	cg21163128	BSCL2	TSS1500	island	0.79763	7.38352e-36
cg01225779	SQSTM1	5'UTR	shelf	0.841341	4.92004e-07	cg27649764	CTDSPL2	TSS1500	shore	0.770616	2.38949e-09	cg07955965	ZNRD1	1stExon	shore	0.797391	8.00974e-36
cg19426128	TUBA1C	3'UTR	opensea	0.841341	4.92028e-07	cg03354519	ANXA5	TSS1500	island	0.770244	2.45889e-09	cg25084332	MIRLET7I	TSS200	island	0.797309	8.23878e-36
cg20950301	DKK3	Body	island	0.84128	4.93858e-07	cg03843031	UBE2C	TSS1500	island	0.770164	2.47397e-09	cg17520927	PGD	TSS200	island	0.79715	8.69509e-36
cg01468309	PARVA	TSS1500	shore	0.841132	4.98373e-07	cg00435082	ADAM10	TSS200	shore	0.769987	2.50798e-09	cg09259694	SPRED2	TSS1500	island	0.797102	8.83834e-36
cg15696906	TRPC4	TSS200	island	0.840932	5.04544e-07	cg21245453	PSPC1	Body	island	0.769956	2.51401e-09	cg24098927	GRM3	TSS200	opensea	0.79697	9.24491e-36
cg20293716	DIRC2	Body	island	0.840924	5.04787e-07	cg09917506	GNPAT	TSS200	shore	0.769919	2.52104e-09	cg00582826	PTPLB	TSS1500	island	0.796829	9.69774e-36
cg24071851	CEP135	Body	opensea	0.84086	5.06779e-07	cg12182991	BCL6	5'UTR	island	0.769834	2.53757e-09	cg26926632	ARNT	Body	shore	0.796794	9.81514e-36
cg03072569	CNTNAP4	TSS1500	opensea	0.840731	5.10811e-07	cg12476541	RIPK4	TSS1500	shore	0.769424	2.6186e-09	cg08121594	C2orf18	TSS200	island	0.796629	1.03784e-35
cg19789392	DAK	TSS1500	shore	0.840668	5.12782e-07	cg00980331	CCDC104	5'UTR	island	0.769029	2.69908e-09	cg00046499	GPR149	Body	shore	0.796618	1.04196e-35
cg04749732	NCRNA00171	Body	shelf	0.840624	5.14159e-07	cg11178189	CDC23	1stExon	opensea	0.768912	2.72338e-09	cg18295068	SCN3A	5'UTR	opensea	0.796614	1.04334e-35
cg02739853	RSPH3	3'UTR	opensea	0.840442	5.19912e-07	cg04115659	PIK3AP1	Body	island	0.768546	2.80058e-09	cg03727700	NHLRC2	TSS1500	shore	0.796446	1.10417e-35
cg03970036	PTPRN	TSS200	island	0.840392	5.21494e-07	cg04891917	KBTBD3	5'UTR	shore	0.768499	2.81058e-09	cg01563031	NELL1	Body	island	0.796301	1.16008e-35
cg14297518	CSTF3	Body	opensea	0.840383	5.21807e-07	cg16022230	ZNF787	TSS1500	shore	0.768134	2.88988e-09	cg14741141	C20orf3	TSS1500	island	0.796288	1.16504e-35
cg07007080	NCOA5	1stExon	island	0.840327	5.23595e-07	cg23772500	PSMD3	Body	island	0.768007	2.91791e-09	cg15708019	WDR19	TSS200	island	0.796198	1.20124e-35
cg21137773	C3orf58	TSS200	island	0.840256	5.25856e-07	cg24237296	TTC25	TSS200	island	0.768003	2.9188e-09	cg16676734	ITPK1	TSS1500	island	0.796028	1.27197e-35
cg09343150	MEN1	TSS1500	shore	0.84007	5.31857e-07	cg09040922	IMP4	TSS1500	island	0.767952	2.93029e-09	cg13242658	YTHDF2	TSS200	shore	0.796023	1.27451e-35
cg05515143	EDAR	5'UTR	shelf	0.839658	5.45379e-07	cg17651255	SYF2	TSS1500	shore	0.767838	2.95573e-09	cg01009875	TMCO1	TSS200	island	0.795883	1.33599e-35
cg05529886	SYNPR	Body	opensea	0.839577	5.48067e-07	cg04808946	LOC401093	Body	island	0.7678	2.96435e-09	cg13006227	COMMD1	TSS200	opensea	0.795862	1.34552e-35
cg21303011	THRB	TSS1500	island	0.839576	5.48099e-07	cg15267345	VHL	5'UTR	island	0.76774	2.97773e-09	cg19444027	PRIM1	Body	shore	0.795839	1.3561e-35
cg12806521	NOP2	TSS1500	island	0.839481	5.51266e-07	cg03712239	ZNF25	TSS1500	shore	0.767452	3.04359e-09	cg08608589	MYL6B	TSS200	island	0.7957	1.42139e-35
cg07425985	ANKFY1	TSS200	shore	0.83943	5.52978e-07	cg13443092	NXN	TSS1500	shore	0.767153	3.11356e-09	cg17499981	RPLP2	TSS200	island	0.795659	1.44108e-35
cg20479774	DLX6AS	Body	island	0.839393	5.54243e-07	cg18296078	KIAA1949	5'UTR	island	0.766849	3.18587e-09	cg01868559	STRAP	TSS1500	island	0.795639	1.45057e-35
cg01062068	SYNGR3	TSS200	shore	0.839245	5.59248e-07	cg26701198	COG6	TSS200	shore	0.766477	3.27685e-09	cg22368208	TTC39A	Body	island	0.795488	1.52638e-35
cg26593997	RPS15A	TSS200	island	0.839199	5.60811e-07	cg18134393	PSMC4	TSS1500	island	0.766343	3.31026e-09	cg03257923	KLHL21	Body	island	0.795438	1.55253e-35
cg24424381	WDR93	TSS200	island	0.839181	5.61397e-07	cg01750172	CAMK1D	Body	island	0.76617	3.35371e-09	cg12553538	RANGRF	TSS200	island	0.795422	1.56077e-35
cg01859717	ATF6B	Body	opensea	0.839043	5.66108e-07	cg09102409	NDRG1	5'UTR	island	0.766134	3.3628e-09	cg03232484	BET1	TSS200	island	0.795373	1.58699e-35
cg27426824	TET1	Body	opensea	0.838798	5.74577e-07	cg05295685	PAIP2	TSS200	island	0.765534	3.5182e-09	cg12091732	DYDC2	TSS200	island	0.795351	1.59856e-35
cg15423998	39508	5'UTR	opensea	0.838618	5.80867e-07	cg07220442	NUP107	TSS200	island	0.765436	3.54417e-09	cg07234569	LOC285696	Body	island	0.795259	1.6489e-35
cg27207470	DIXDC1	1stExon	island	0.838616	5.80933e-07	cg23646856	TBC1D24	TSS1500	island	0.765408	3.55171e-09	cg26937061	GOSR2	TSS1500	shore	0.79518	1.69326e-35
cg10731073	FAT4	TSS200	island	0.838565	5.8272e-07	cg20364050	FAM110A	TSS200	shore	0.765407	3.55201e-09	cg22111003	ACSL3	1stExon	island	0.795154	1.7084e-35
cg18090487	TNFSF11	Body	shelf	0.838257	5.9366e-07	cg06714180	HOXC4	TSS1500	shore	0.765143	3.62295e-09	cg15481227	AGL	TSS1500	shore	0.795143	1.7143e-35
cg06868132	RUFY1	Body	shore	0.838137	5.97982e-07	cg15356226	TOB2	TSS1500	island	0.765131	3.62632e-09	cg09356526	WBP11	TSS200	island	0.795047	1.77076e-35
cg01638792	MYEOV	TSS1500	opensea	0.838086	5.99793e-07	cg12917475	BCL2L2	TSS1500	shelf	0.764972	3.66974e-09	cg11728578	ZNF442	TSS200	shore	0.794988	1.80636e-35
cg11644057	C2CD4C	TSS1500	island	0.837811	6.09825e-07	cg19820248	CAMTA1	TSS200	island	0.764953	3.67499e-09	cg00186414	PREP	TSS1500	island	0.794964	1.82086e-35
cg21885897	PHLDB3	Body	island	0.837806	6.10005e-07	cg07890490	LHFP	5'UTR	shore	0.764877	3.6959e-09	cg06997381	UBE2QL1	1stExon	island	0.794906	1.85681e-35
cg00895834	PRDM16	Body	island	0.837597	6.17675e-07	cg16016270	KLHL14	5'UTR	island	0.764781	3.72268e-09	cg23903483	CALCOCO1	5'UTR	opensea	0.794864	1.88339e-35
cg00309133	MIR548H4	Body	shore	0.837483	6.21944e-07	cg02662155	KIAA0652	Body	island	0.764771	3.72552e-09	cg09935088	SNRNP200	TSS200	island	0.794802	1.92273e-35
cg15476479	HERPUD2	TSS1500	island	0.837396	6.25195e-07	cg18614025	GLCCI1	TSS200	island	0.764675	3.75229e-09	cg18938150	LSM12	5'UTR	shore	0.794748	1.95765e-35
cg01618114	CORO2B	TSS1500	island	0.836762	6.49354e-07	cg14011140	RNF8	1stExon	island	0.764151	3.90218e-09	cg22431590	ZBTB48	TSS200	island	0.794725	1.9729e-35
cg24493367	GSTCD	5'UTR	opensea	0.836374	6.64517e-07	cg03808835	PCDH15	5'UTR	opensea	0.763939	3.96458e-09	cg12200142	SCN2B	Body	opensea	0.794683	2.00074e-35
cg03355526	ZNF454	5'UTR	island	0.83628	6.68232e-07	cg19924544	ATP6V1A	Body	opensea	0.763567	4.07612e-09	cg26497264	ZNF823	TSS200	island	0.794662	2.01551e-35
cg03649143	MIRLET7A2	TSS200	opensea	0.836232	6.70144e-07	cg26453990	FIBP	Body	island	0.763472	4.10496e-09	cg05096398	ZNF689	1stExon	island	0.794376	2.21762e-35
cg19024344	DLC1	Body	island	0.835765	6.88981e-07	cg07221635	TMEM169	TSS200	island	0.763388	4.13076e-09	cg01125814	ZNF638	5'UTR	island	0.794231	2.32841e-35
cg18381880	VDAC3	5'UTR	island	0.835759	6.89245e-07	cg15420387	ZNF493	TSS200	opensea	0.763336	4.14675e-09	cg04374914	RNH1	5'UTR	island	0.794201	2.35165e-35
cg05908979	BAP1	Body	island	0.835708	6.91338e-07	cg16504019	ERI2	Body	shore	0.763129	4.21085e-09	cg09568061	NCOA3	5'UTR	island	0.793938	2.56787e-35
cg05727113	FRMD4B	Body	opensea	0.835611	6.95328e-07	cg24123479	TAF9	Body	shore	0.763127	4.21161e-09	cg07697078	PFDN1	1stExon	opensea	0.793712	2.76884e-35
cg26229092	ZEB1	3'UTR	opensea	0.835523	6.98964e-07	cg04337688	ANKRD11	TSS1500	island	0.762183	4.51688e-09	cg17302862	MDC1	TSS200	shore	0.793708	2.77269e-35
cg26221293	TSGA13	Body	shore	0.835491	7.00261e-07	cg17752684	FLRT3	TSS200	opensea	0.761946	4.59677e-09	cg23651502	SIX4	Body	island	0.793544	2.92905e-35
cg01311955	OPCML	Body	opensea	0.835403	7.0392e-07	cg16897885	KCNJ12	5'UTR	island	0.761662	4.69425e-09	cg19275040	C1orf212	TSS1500	island	0.793388	3.0847e-35
cg00129811	DSE	Body	opensea	0.835388	7.04563e-07	cg07715894	C16orf75	1stExon	island	0.761612	4.71159e-09	cg02556718	SEZ6L2	TSS200	shore	0.793345	3.13013e-35
cg21401647	HIST3H2A	TSS200	island	0.835193	7.12709e-07	cg21068339	DSP	Body	island	0.761043	4.91291e-09	cg07582697	COL4A3BP	TSS1500	shore	0.793293	3.18465e-35
cg20298778	LOC285740	TSS1500	opensea	0.834697	7.33849e-07	cg10437429	LSM2	Body	shore	0.760957	4.9442e-09	cg06711656	SLC25A36	TSS1500	island	0.793275	3.20352e-35
cg04526365	ANKS1A	Body	shore	0.834328	7.49967e-07	cg01218945	DYRK4	Body	opensea	0.760832	4.98998e-09	cg26618210	LOC729082	TSS200	island	0.793168	3.31911e-35
cg14222275	C1orf84	Body	island	0.834309	7.50774e-07	cg01896926	GLOD4	5'UTR	island	0.760629	5.06474e-09	cg06730468	TMEM143	Body	shore	0.793101	3.39481e-35
cg21885046	FZD10	TSS200	island	0.834167	7.57075e-07	cg20320936	STMN1	5'UTR	shore	0.760508	5.10997e-09	cg21848532	GNPAT	1stExon	island	0.793081	3.41675e-35
cg03650474	LCOR	5'UTR	island	0.834163	7.57231e-07	cg02063166	CNR1	5'UTR	island	0.760334	5.17579e-09	cg02109381	C11orf60	TSS200	opensea	0.793014	3.49394e-35
cg19001113	PDE10A	Body	shelf	0.833928	7.67747e-07	cg10185311	HIST1H2AC	TSS1500	shore	0.76	5.30392e-09	cg14025844	NUP50	5'UTR	shore	0.792965	3.55169e-35
cg21138012	COX6C	Body	shore	0.833885	7.69705e-07	cg09896120	CREB3L1	Body	shore	0.75998	5.31172e-09	cg06812612	FLYWCH1	5'UTR	island	0.792944	3.57637e-35
cg17212000	FAM82A1	Body	opensea	0.833628	7.8134e-07	cg24523950	PIGM	1stExon	island	0.759973	5.31423e-09	cg05586854	EPC2	Body	island	0.792778	3.77852e-35
cg12970695	INSM2	TSS1500	island	0.833495	7.87452e-07	cg04916984	PTPN11	TSS200	shore	0.759816	5.37577e-09	cg08997518	DSE	TSS200	shore	0.792741	3.82636e-35
cg03828076	RLF	TSS1500	shore	0.833454	7.89324e-07	cg14526750	C1orf95	TSS1500	shore	0.759697	5.42273e-09	cg11644057	C2CD4C	TSS1500	island	0.792578	4.0382e-35
cg21326011	KIAA0895	Body	shelf	0.833408	7.91456e-07	cg04854568	SRI	Body	shore	0.759641	5.44498e-09	cg07053469	EID2B	1stExon	island	0.792539	4.09136e-35
cg09645126	C3orf70	1stExon	island	0.833385	7.92495e-07	cg20717123	P2RX2	1stExon	island	0.759494	5.50377e-09	cg01985852	CTU2	1stExon	island	0.792469	4.18663e-35
cg22453039	C17orf67	TSS200	opensea	0.833301	7.96425e-07	cg15701178	UNC5C	TSS1500	shore	0.759406	5.53899e-09	cg15164958	VSTM2A	TSS1500	shore	0.792467	4.18992e-35
cg04125300	C20orf194	TSS200	island	0.833201	8.01061e-07	cg09752199	MBNL2	5'UTR	opensea	0.75939	5.54552e-09	cg05505912	C1orf107	TSS200	island	0.792464	4.1941e-35
cg24260847	ERLIN2	5'UTR	shore	0.83315	8.03425e-07	cg03246273	MED13	Body	shore	0.75931	5.57788e-09	cg14780795	LRP3	TSS1500	shore	0.792452	4.21017e-35
cg11490986	FAM115A	TSS200	island	0.832921	8.14244e-07	cg24879395	ANKRD40	1stExon	island	0.759154	5.64172e-09	cg04609262	EXPH5	TSS200	shore	0.792416	4.26185e-35
cg23471482	CCL22	TSS1500	opensea	0.832751	8.22314e-07	cg26634140	UBL5	TSS1500	shore	0.75912	5.65605e-09	cg13409589	NAP1L4	TSS200	island	0.792068	4.78136e-35
cg15590950	RNF220	5'UTR	shore	0.832654	8.26953e-07	cg17975492	NOP2	TSS200	island	0.759111	5.6596e-09	cg07341907	UNC13B	TSS200	island	0.792049	4.81177e-35
cg03841081	MED12L	Body	opensea	0.832511	8.33869e-07	cg16315376	SYT2	TSS1500	island	0.758615	5.86747e-09	cg26010908	C6orf47	5'UTR	island	0.791989	4.90869e-35
cg12383621	RPA3	5'UTR	opensea	0.83245	8.36798e-07	cg26649394	ZNF271	Body	island	0.758256	6.02271e-09	cg10491460	CASZ1	5'UTR	island	0.791893	5.06624e-35
cg07217954	C7orf50	Body	island	0.832426	8.37972e-07	cg14908186	CUL4A	5'UTR	island	0.758254	6.02342e-09	cg25422351	USP2	1stExon	island	0.791885	5.07902e-35
cg07978304	KIF26B	Body	shore	0.832224	8.47848e-07	cg23511613	FOXI3	TSS1500	island	0.758211	6.0422e-09	cg03537301	MIER3	Body	island	0.791723	5.35946e-35
cg12848467	MSRA	TSS200	island	0.832206	8.4875e-07	cg25192651	CPSF6	TSS1500	shore	0.757687	6.27632e-09	cg13582818	ANO6	TSS1500	shore	0.791639	5.50967e-35
cg08915038	C1orf89	Body	shore	0.83218	8.50027e-07	cg26238644	FAM81A	TSS1500	island	0.757587	6.32179e-09	cg13818368	CAMTA2	3'UTR	island	0.791288	6.18511e-35
cg26124980	ATOH1	TSS200	island	0.832163	8.50873e-07	cg09580567	HLX	TSS200	island	0.756684	6.74774e-09	cg21232129	MTP18	TSS200	island	0.791266	6.22922e-35
cg01163369	RPN1	TSS1500	shore	0.832144	8.51764e-07	cg22996534	MTUS1	TSS1500	island	0.756553	6.8115e-09	cg15090083	ST6GALNAC3	TSS1500	island	0.791256	6.25045e-35
cg05385805	EPHA1	TSS1500	opensea	0.832053	8.56262e-07	cg06008617	MRPS36	TSS1500	shore	0.756505	6.83497e-09	cg02212737	EXOC7	1stExon	island	0.79117	6.42952e-35
cg07237946	KIAA0907	TSS200	shore	0.83184	8.66877e-07	cg05767035	NELL2	Body	opensea	0.756233	6.97006e-09	cg13612295	FAM69C	TSS1500	shore	0.791133	6.5088e-35
cg09917223	ITGB2	Body	shore	0.831736	8.72131e-07	cg19539318	DYNC1I2	5'UTR	shore	0.755914	7.13189e-09	cg19426773	REPS1	TSS200	island	0.791131	6.51345e-35
cg13697223	GALNTL6	Body	opensea	0.831635	8.77216e-07	cg11542789	ZNF660	TSS200	shore	0.755877	7.15044e-09	cg05523085	MYO5A	TSS1500	shore	0.791104	6.57174e-35
cg19285277	C2orf42	TSS1500	shore	0.831617	8.78137e-07	cg27283708	G3BP2	1stExon	island	0.755841	7.1692e-09	cg25625860	PPM1D	TSS200	island	0.791066	6.65325e-35
cg21884231	SLC7A14	5'UTR	island	0.831575	8.80256e-07	cg22352273	SCLY	TSS200	island	0.755811	7.18463e-09	cg10247358	CDCA4	TSS1500	shore	0.79101	6.7766e-35
cg13097433	GJC1	3'UTR	opensea	0.831473	8.85466e-07	cg25483839	RAD23B	TSS1500	shore	0.755584	7.30231e-09	cg02593579	C12orf49	TSS1500	island	0.790971	6.86507e-35
cg27322397	CLRN1	TSS1500	opensea	0.831411	8.88597e-07	cg04395369	LPAR2	TSS200	island	0.754942	7.64574e-09	cg22821606	C11orf67	TSS200	island	0.790901	7.02441e-35
cg05224662	CYP27C1	Body	opensea	0.831372	8.90601e-07	cg07898057	TAF12	TSS1500	shore	0.754649	7.80736e-09	cg26681081	POLR2I	5'UTR	island	0.7909	7.02774e-35
cg14112985	BACE1	TSS200	shore	0.831278	8.95424e-07	cg18485729	QTRTD1	TSS1500	shore	0.754637	7.8139e-09	cg26640895	DCK	1stExon	island	0.790862	7.11636e-35
cg03448527	EIF4A3	Body	opensea	0.831244	8.97202e-07	cg04840652	NINJ2	Body	opensea	0.754503	7.88911e-09	cg21816539	GRIK1	TSS200	shore	0.790784	7.29931e-35
cg24535352	PPT2	Body	shelf	0.831134	9.02885e-07	cg23974248	STRN3	Body	shore	0.754474	7.90564e-09	cg26460471	GRP	TSS200	island	0.790754	7.37295e-35
cg26518745	SLC25A2	TSS1500	shore	0.831039	9.07826e-07	cg23842386	ENAH	1stExon	island	0.754357	7.97183e-09	cg23440305	TXNDC11	TSS200	island	0.790747	7.38861e-35
cg15571423	COL29A1	Body	opensea	0.831008	9.09482e-07	cg04721812	N4BP1	TSS200	shore	0.754191	8.0662e-09	cg10349879	METAP2	TSS200	island	0.790745	7.39294e-35
cg00971676	PRR7	5'UTR	island	0.830845	9.18005e-07	cg20710143	TAPBP	3'UTR	island	0.754191	8.06632e-09	cg14863019	C6orf72	TSS1500	island	0.790739	7.4096e-35
cg07417708	HOMER1	1stExon	island	0.830792	9.20837e-07	cg07936489	FBXL20	TSS1500	island	0.753996	8.17918e-09	cg00134776	CLSTN2	TSS1500	island	0.790627	7.6869e-35
cg19159297	VPS52	Body	shore	0.830729	9.2414e-07	cg04133097	STK35	TSS200	island	0.753222	8.641e-09	cg25228773	SPPL2B	5'UTR	island	0.790624	7.69414e-35
cg20609803	FCER1G	TSS1500	opensea	0.830642	9.28788e-07	cg14175580	CAMSAP1L1	1stExon	shore	0.752896	8.84293e-09	cg15732812	DYRK3	5'UTR	island	0.790543	7.89978e-35
cg17894755	C10orf26	TSS200	opensea	0.830481	9.37351e-07	cg00522049	BMP4	5'UTR	island	0.752773	8.92029e-09	cg20611126	SQRDL	TSS1500	island	0.790224	8.77238e-35
cg14539466	MPDZ	Body	opensea	0.830333	9.45332e-07	cg25134231	CLASP1	Body	island	0.752691	8.97178e-09	cg25699533	UBA52	5'UTR	island	0.790222	8.77807e-35
cg14202146	FBXL15	Body	shore	0.830241	9.50328e-07	cg02097082	ZNF230	TSS200	shore	0.752511	9.08687e-09	cg21701774	LPCAT3	TSS200	island	0.789989	9.47354e-35
cg07164109	TNXB	5'UTR	opensea	0.830207	9.5219e-07	cg00671093	CEP57	TSS1500	island	0.752503	9.09165e-09	cg21985352	SOCS3	1stExon	island	0.789922	9.68327e-35
cg12180123	PAPOLG	TSS200	island	0.829965	9.65423e-07	cg02042393	MAP4K5	5'UTR	island	0.752437	9.13449e-09	cg10832007	ABL2	Body	island	0.789917	9.69791e-35
cg16068812	U2AF1	TSS1500	shore	0.829799	9.74614e-07	cg20747741	KLHDC9	TSS1500	shore	0.752327	9.20596e-09	cg04722914	HDLBP	1stExon	island	0.789912	9.71348e-35
cg07793808	KDM2B	TSS200	shore	0.829786	9.75332e-07	cg13671919	LOC642597	Body	island	0.752259	9.25013e-09	cg10507591	MAPRE1	TSS200	island	0.789895	9.76688e-35
cg25225841	FAM82A2	Body	opensea	0.82977	9.76241e-07	cg19525226	BCL7A	Body	opensea	0.752068	9.37565e-09	cg20912593	FOSB	Body	island	0.789836	9.95691e-35
cg24937675	SGK1	TSS1500	shore	0.829728	9.78591e-07	cg16221634	KCNQ5	Body	island	0.751783	9.56546e-09	cg03648711	ODZ4	5'UTR	island	0.789745	1.0257e-34
cg18364120	AMICA1	TSS1500	opensea	0.829534	9.8948e-07	cg22294845	ZDHHC24	TSS200	island	0.751318	9.88297e-09	cg13348246	MYO18B	Body	opensea	0.789635	1.06349e-34
cg18160402	SHISA6	TSS1500	island	0.829415	9.96178e-07	cg00072369	MOCS2	TSS1500	shore	0.750852	1.02115e-08	cg02215070	AKR1B1	TSS200	island	0.789622	1.06781e-34
cg01281078	C17orf37	TSS200	island	0.829388	9.97726e-07	cg15223102	ANKRD27	TSS200	island	0.750819	1.02353e-08	cg10137155	KBTBD8	Body	island	0.789516	1.1055e-34
cg07057817	CYC1	TSS200	island	0.829339	1.00049e-06	cg08164294	HOXA3	5'UTR	shore	0.750779	1.02638e-08	cg18136311	DCAF8	TSS1500	shore	0.789349	1.1672e-34
cg23248208	HNF4G	Body	opensea	0.829265	1.00473e-06	cg18424449	TRERF1	5'UTR	shore	0.750339	1.05849e-08	cg23987548	GRB2	TSS200	island	0.78929	1.19001e-34
cg06838175	FHAD1	TSS200	island	0.829159	1.01079e-06	cg04591808	ATPAF2	TSS200	island	0.750252	1.06495e-08	cg26645315	CLASP1	Body	shore	0.789031	1.29444e-34
cg23317474	ITGA8	Body	opensea	0.829088	1.01486e-06	cg10460873	MPZL1	Body	island	0.750118	1.07498e-08	cg01124961	INTS9	1stExon	shore	0.789004	1.30592e-34
cg13944395	DCAF10	1stExon	island	0.829002	1.01983e-06	cg19826864	ZNF438	TSS200	island	0.749891	1.09214e-08	cg26257210	HES3	Body	island	0.788935	1.33588e-34
cg08490115	KCNA4	TSS200	island	0.828889	1.0264e-06	cg08038052	PDGFRA	5'UTR	island	0.74947	1.12469e-08	cg00581017	FGGY	TSS1500	shore	0.788827	1.38336e-34
cg14483935	TUBA1B	TSS1500	shore	0.828866	1.0277e-06	cg17793059	ANGPTL4	TSS200	shore	0.749412	1.12925e-08	cg22161131	GPSM2	5'UTR	shore	0.788704	1.43968e-34
cg21917295	RASSF8	5'UTR	opensea	0.828858	1.02818e-06	cg25831189	L3MBTL3	5'UTR	island	0.749165	1.1488e-08	cg00039385	SEMA6B	TSS200	island	0.788699	1.44235e-34
cg23216685	ZNHIT6	TSS1500	shore	0.82869	1.03804e-06	cg26615830	MSX1	TSS200	island	0.748747	1.18261e-08	cg25131453	WDR36	1stExon	island	0.788678	1.45193e-34
cg07302069	HOXA7	5'UTR	island	0.82861	1.04274e-06	cg26071978	AGPAT9	TSS1500	shore	0.748531	1.20048e-08	cg24935773	NFKBIZ	5'UTR	island	0.788503	1.53689e-34
cg06333058	CLIP4	TSS1500	island	0.828609	1.04281e-06	cg23528104	SF3A1	Body	shore	0.748381	1.21305e-08	cg04165824	C11orf84	TSS200	island	0.788502	1.53731e-34
cg07850323	CNTN4	Body	opensea	0.8284	1.05516e-06	cg25972405	KIAA0368	Body	island	0.748294	1.22038e-08	cg08525481	OGFR	Body	island	0.788463	1.55687e-34
cg05423688	FMNL1	TSS200	island	0.828388	1.05592e-06	cg15082635	GNB2L1	Body	shore	0.748292	1.22049e-08	cg17456704	ZNF625	TSS1500	shore	0.788445	1.56595e-34
cg10599438	PRTN3	Body	shore	0.828244	1.0645e-06	cg08802604	RPS6KA2	Body	island	0.748289	1.2208e-08	cg16778527	DUOX2	TSS200	island	0.788443	1.56701e-34
cg02429905	PRRT1	TSS1500	shore	0.828027	1.07762e-06	cg05506365	POU3F3	1stExon	island	0.747612	1.27927e-08	cg14430111	TM7SF2	1stExon	island	0.788434	1.57146e-34
cg26804611	RPA3	5'UTR	opensea	0.827984	1.08024e-06	cg04468608	BOLA3	TSS200	island	0.747586	1.28161e-08	cg05372260	SMCHD1	TSS200	island	0.788424	1.57649e-34
cg04167764	VPS54	5'UTR	island	0.827908	1.08491e-06	cg09214993	KIAA0101	1stExon	opensea	0.747575	1.28253e-08	cg18716096	TNK2	TSS200	island	0.788384	1.59754e-34
cg16788322	PPAPDC1A	TSS1500	island	0.827661	1.10009e-06	cg27403635	KCNN2	1stExon	island	0.74739	1.29904e-08	cg11041966	RBM28	TSS200	island	0.788262	1.66182e-34
cg22978042	PSMC1	TSS1500	shore	0.827158	1.13159e-06	cg07060074	SUOX	TSS200	opensea	0.747353	1.30239e-08	cg02953275	CACNB4	1stExon	island	0.788227	1.68055e-34
cg01685893	BCO2	5'UTR	opensea	0.827108	1.13475e-06	cg18363192	NEU1	TSS1500	shore	0.747266	1.31015e-08	cg15419852	ZFP36	TSS200	island	0.788122	1.73862e-34
cg04850286	PLAC9	Body	shelf	0.826917	1.14696e-06	cg19408619	SALL4	Body	shore	0.747257	1.31103e-08	cg23742080	DNAJC28	TSS200	island	0.78782	1.91687e-34
cg04420138	ZBTB16	5'UTR	shore	0.82677	1.15648e-06	cg03647239	FAM160B1	Body	shore	0.747094	1.32579e-08	cg09484638	DNASE2	TSS200	island	0.787809	1.92401e-34
cg04245374	TIPRL	Body	shelf	0.826537	1.1716e-06	cg15042995	CYFIP2	TSS200	island	0.746831	1.35007e-08	cg25627144	DLL3	TSS200	island	0.78778	1.94232e-34
cg01179696	ECE2	Body	shore	0.826298	1.18734e-06	cg22625548	THAP1	TSS1500	island	0.746829	1.35025e-08	cg08629647	GTSE1	TSS200	island	0.787729	1.97437e-34
cg23926526	MDM1	TSS1500	shore	0.825981	1.20849e-06	cg24642916	NOTCH4	Body	island	0.746765	1.35619e-08	cg22017573	ECH1	Body	island	0.787528	2.10665e-34
cg12109838	NHEDC2	5'UTR	shore	0.825913	1.21305e-06	cg06312137	ALG9	1stExon	island	0.746514	1.37981e-08	cg24962978	TRAPPC4	5'UTR	island	0.78752	2.1125e-34
cg02116757	THSD4	Body	opensea	0.825769	1.22284e-06	cg20384545	SERINC4	TSS1500	shore	0.746428	1.38795e-08	cg19782075	BCDIN3D	TSS200	shore	0.787518	2.1135e-34
cg20247781	PPM1J	3'UTR	shelf	0.825536	1.23879e-06	cg21441505	SLBP	TSS200	island	0.746268	1.40324e-08	cg11730925	FAM46C	TSS200	island	0.787445	2.16374e-34
cg25219082	DYNC1LI1	1stExon	island	0.825082	1.27034e-06	cg04113200	STX2	Body	island	0.74613	1.41661e-08	cg13682019	MATN2	TSS200	shore	0.787443	2.16497e-34
cg18618355	ZNF599	TSS1500	shore	0.825003	1.27586e-06	cg22109530	RASAL2	Body	opensea	0.745949	1.43431e-08	cg26280415	LENG1	Body	shore	0.787414	2.18571e-34
cg20699492	THNSL1	3'UTR	opensea	0.824851	1.28669e-06	cg12548985	MRPL46	TSS1500	island	0.745672	1.46171e-08	cg24569637	AOX1	TSS200	island	0.787396	2.19843e-34
cg24197477	TMEM183B	TSS1500	shore	0.824745	1.29424e-06	cg15399561	POP1	5'UTR	shore	0.745638	1.46518e-08	cg05745851	CCDC62	Body	opensea	0.787369	2.21757e-34
cg24715815	DNAJC10	3'UTR	opensea	0.824434	1.31659e-06	cg07197522	C12orf23	TSS1500	island	0.745533	1.47573e-08	cg24870738	RNF220	Body	island	0.787235	2.31572e-34
cg20885569	38047	Body	opensea	0.824401	1.31904e-06	cg06233211	SPRY1	5'UTR	island	0.745495	1.47956e-08	cg15041659	ZBTB40	5'UTR	island	0.787156	2.37497e-34
cg09578291	CD81	TSS200	island	0.824362	1.32182e-06	cg00954566	SCD	TSS1500	island	0.745364	1.49285e-08	cg08172009	C2orf89	TSS200	island	0.787107	2.41306e-34
cg23002761	FBLIM1	5'UTR	island	0.824247	1.33023e-06	cg17587138	GTPBP5	5'UTR	island	0.745077	1.52237e-08	cg05168842	FADS1	1stExon	island	0.787049	2.4587e-34
cg04169263	MAPK8IP3	TSS200	opensea	0.824211	1.33289e-06	cg22569523	QTRT1	Body	shore	0.744982	1.5323e-08	cg22160726	VMAC	TSS200	island	0.786988	2.50707e-34
cg00099768	KIAA0040	1stExon	island	0.823925	1.35402e-06	cg10653163	CORO1C	5'UTR	shore	0.744906	1.54023e-08	cg08593051	DKKL1	TSS200	island	0.78683	2.63731e-34
cg04092682	ARID3C	TSS1500	island	0.823853	1.35937e-06	cg20327105	KIFAP3	TSS200	island	0.744854	1.54568e-08	cg11838997	NRGN	TSS200	island	0.786586	2.85321e-34
cg26933063	HS3ST4	TSS200	island	0.823696	1.37113e-06	cg14842376	HDLBP	5'UTR	island	0.744852	1.54598e-08	cg26288577	C14orf159	1stExon	opensea	0.786474	2.95742e-34
cg18845718	ESD	5'UTR	shore	0.823559	1.38148e-06	cg22410743	IQCH	Body	opensea	0.744427	1.59127e-08	cg06336824	TOMM6	1stExon	island	0.786458	2.9728e-34
cg07454788	PPP2R2D	TSS200	shelf	0.82315	1.4128e-06	cg06963233	ANPEP	5'UTR	island	0.744143	1.62236e-08	cg07303968	HSPA12A	TSS200	island	0.786445	2.9847e-34
cg10368935	SLC39A12	TSS1500	opensea	0.823144	1.41321e-06	cg01113040	FAM171A2	Body	island	0.744108	1.62617e-08	cg26916166	NMNAT2	5'UTR	island	0.786373	3.05448e-34
cg24772753	SP5	Body	island	0.823086	1.41772e-06	cg11963676	ST6GALNAC3	TSS1500	shore	0.744092	1.62803e-08	cg09655100	TCF7L2	TSS200	shelf	0.786305	3.12197e-34
cg27176628	FRMD1	TSS200	island	0.822754	1.44364e-06	cg18733486	RNASEN	5'UTR	island	0.743987	1.63961e-08	cg24475210	MRFAP1	TSS200	island	0.786301	3.12569e-34
cg01263854	MC3R	1stExon	island	0.822305	1.47938e-06	cg20925178	CWF19L1	TSS200	shore	0.743394	1.70687e-08	cg02296583	C1orf96	Body	island	0.786132	3.29934e-34
cg27085821	TBX6	TSS1500	island	0.822253	1.48364e-06	cg21444593	SNORA14B	TSS1500	island	0.743374	1.70919e-08	cg04641912	GMPPB	TSS1500	island	0.785978	3.46601e-34
cg24837411	TWSG1	TSS1500	shore	0.822236	1.48501e-06	cg10566763	ATG5	5'UTR	island	0.743056	1.7464e-08	cg10175447	CCDC39	TSS200	island	0.785854	3.6069e-34
cg16046586	CHL1	Body	opensea	0.822113	1.49492e-06	cg12182940	ZNF585A	TSS1500	opensea	0.742983	1.75498e-08	cg08270964	PPFIA3	Body	shore	0.785709	3.77795e-34
cg04880751	KMO	TSS1500	opensea	0.82205	1.50006e-06	cg16687450	CHEK1	Body	shore	0.742958	1.75799e-08	cg04800684	L2HGDH	Body	shore	0.785685	3.80637e-34
cg21739400	CLU	TSS200	island	0.821952	1.50803e-06	cg09351636	TUBE1	TSS1500	shore	0.742938	1.76032e-08	cg06001652	PHLDA2	TSS1500	island	0.785659	3.83846e-34
cg23834363	C4orf29	3'UTR	opensea	0.821794	1.52109e-06	cg02597269	MON1B	1stExon	island	0.742828	1.77352e-08	cg16222762	SYT4	5'UTR	opensea	0.785652	3.84771e-34
cg05919561	TTLL7	TSS1500	island	0.821789	1.52149e-06	cg06067302	SGSM3	TSS200	island	0.742817	1.77481e-08	cg27373657	AP1G1	TSS200	island	0.785477	4.06824e-34
cg01134436	B3GNTL1	TSS200	island	0.821676	1.53081e-06	cg12218368	USP39	TSS200	shore	0.742695	1.78942e-08	cg26058420	PIBF1	TSS200	island	0.785402	4.16656e-34
cg00523012	IER2	Body	island	0.821407	1.55326e-06	cg26134124	TOP2A	TSS1500	shore	0.742587	1.80252e-08	cg06237543	ABR	5'UTR	island	0.785368	4.21171e-34
cg07701018	FABP5	Body	island	0.82126	1.5657e-06	cg06208661	ZNF322A	TSS200	island	0.742499	1.81331e-08	cg05394500	ADRA2C	TSS200	island	0.785364	4.21793e-34
cg13605674	TM4SF19	TSS200	opensea	0.821239	1.56742e-06	cg21830066	SNX4	TSS200	island	0.742394	1.82618e-08	cg08318212	EDN3	TSS200	island	0.785267	4.35001e-34
cg22049569	CACNG8	1stExon	island	0.821173	1.57308e-06	cg23130097	MAL2	TSS200	island	0.742292	1.8388e-08	cg26933795	POP5	Body	island	0.785218	4.41926e-34
cg03107988	GPRIN3	5'UTR	island	0.82112	1.57758e-06	cg15682608	NAT6	TSS1500	shore	0.742263	1.8424e-08	cg08976717	BRD8	Body	shore	0.785194	4.45235e-34
cg20720059	FAM84A	TSS200	island	0.820941	1.59286e-06	cg21294935	VAX2	Body	island	0.742202	1.85e-08	cg22087450	ADORA2B	TSS200	island	0.78517	4.48743e-34
cg11416518	HECW2	Body	opensea	0.820937	1.59323e-06	cg12084124	ZNF121	TSS200	island	0.742198	1.85049e-08	cg21800439	STAT2	5'UTR	island	0.785144	4.52407e-34
cg12700904	FBLN2	5'UTR	island	0.820937	1.59324e-06	cg18243853	NOS1	5'UTR	island	0.742175	1.85333e-08	cg24545461	CA8	Body	island	0.785067	4.63701e-34
cg20100668	DCAF4L2	1stExon	shore	0.82089	1.59726e-06	cg23085912	AVPR1A	1stExon	shore	0.741871	1.89159e-08	cg01552792	SETD1A	1stExon	island	0.785014	4.71565e-34
cg17117794	CDKAL1	TSS1500	opensea	0.820779	1.60687e-06	cg01409734	TRAFD1	TSS200	island	0.741821	1.89793e-08	cg03664800	LOXL2	5'UTR	island	0.784804	5.04098e-34
cg05837235	C1QTNF1	Body	island	0.820774	1.6073e-06	cg12842013	HOMEZ	1stExon	island	0.741806	1.89986e-08	cg03595792	PGM2L1	TSS200	island	0.784786	5.07067e-34
cg10064886	FLJ31306	TSS200	island	0.820771	1.60753e-06	cg16078886	RNF138	Body	island	0.741603	1.926e-08	cg13035743	PRRT1	1stExon	shore	0.784748	5.13149e-34
cg26885220	DNAJC6	Body	island	0.820679	1.61554e-06	cg08145231	DLL3	TSS200	island	0.741579	1.92911e-08	cg20988728	PIK3IP1	5'UTR	shore	0.784698	5.21363e-34
cg05280794	ABR	Body	opensea	0.820654	1.61774e-06	cg11718315	PARP16	TSS1500	island	0.741536	1.93462e-08	cg00137652	HELB	TSS1500	opensea	0.784675	5.25226e-34
cg04421553	VILL	Body	shore	0.82064	1.61896e-06	cg04265576	HOXA6	TSS200	island	0.741374	1.95583e-08	cg03710140	CRLS1	TSS200	island	0.784594	5.38934e-34
cg11052321	MAN2A1	Body	opensea	0.820551	1.62671e-06	cg09618028	COX11	1stExon	island	0.741354	1.95839e-08	cg05119385	FAM36A	1stExon	island	0.784528	5.50322e-34
cg03132228	TMBIM1	TSS1500	shore	0.820441	1.63637e-06	cg01853246	C3orf1	1stExon	island	0.741297	1.96597e-08	cg20216130	C9orf91	5'UTR	shore	0.784338	5.84565e-34
cg03112087	RNF150	1stExon	island	0.820154	1.66177e-06	cg20121142	TWIST1	TSS1500	island	0.741265	1.97023e-08	cg07731025	SH3GL1	1stExon	island	0.784327	5.86574e-34
cg11414048	CDYL	Body	opensea	0.819935	1.68144e-06	cg10697843	U2AF1L4	Body	island	0.741163	1.98365e-08	cg04972545	RFX3	TSS1500	island	0.784201	6.10512e-34
cg26668713	SIPA1	5'UTR	shelf	0.819802	1.69343e-06	cg23745036	DKFZp779M0652	Body	opensea	0.741122	1.98914e-08	cg04993975	LHX1	TSS200	island	0.784187	6.13089e-34
cg05257260	CAMK2D	Body	opensea	0.819623	1.70981e-06	cg22567473	HERC1	Body	opensea	0.740858	2.02465e-08	cg21906605	NBPF3	1stExon	island	0.784164	6.17751e-34
cg07519218	CCAR1	Body	opensea	0.819604	1.7115e-06	cg03243432	NDUFB7	TSS200	island	0.7408	2.03257e-08	cg12128483	ZC3HC1	1stExon	island	0.784119	6.26514e-34
cg15091337	POLE4	TSS1500	shore	0.81957	1.71466e-06	cg23990535	NMNAT1	TSS1500	shore	0.740431	2.08324e-08	cg05308814	FAM195A	Body	island	0.783983	6.54067e-34
cg03479278	BCAP29	TSS1500	shore	0.819199	1.74898e-06	cg22650867	CHORDC1	TSS200	shore	0.740428	2.08363e-08	cg13434638	ITGA11	Body	island	0.783977	6.55363e-34
cg18304195	KBTBD8	Body	shore	0.819147	1.75383e-06	cg23715559	NUP98	TSS1500	island	0.74041	2.08619e-08	cg22708290	RAB5B	5'UTR	shore	0.783971	6.56582e-34
cg03602280	FAM38B	TSS200	island	0.818845	1.78226e-06	cg06860916	RRAS2	TSS200	shore	0.740325	2.09806e-08	cg02928029	INTS8	TSS1500	island	0.783852	6.81851e-34
cg13050884	FNDC3B	Body	opensea	0.818729	1.79337e-06	cg23501240	NDUFA4L2	5'UTR	island	0.740219	2.11296e-08	cg16004911	FRYL	TSS1500	shore	0.783822	6.88327e-34
cg16159491	MMP11	Body	island	0.818694	1.79667e-06	cg04683551	HSPA14	5'UTR	island	0.740202	2.11531e-08	cg05214690	ADAMTS2	1stExon	island	0.783493	7.63746e-34
cg07029665	ESRRG	5'UTR	opensea	0.818642	1.80166e-06	cg13934106	ARF5	Body	island	0.740199	2.11581e-08	cg23953233	ZNF740	5'UTR	island	0.78349	7.64522e-34
cg09460500	CAMLG	Body	shelf	0.818525	1.81286e-06	cg18247650	PTCD2	TSS200	island	0.740027	2.14017e-08	cg20192362	C15orf42	TSS200	shore	0.78343	7.79013e-34
cg24524470	EFCAB2	Body	opensea	0.818464	1.81875e-06	cg17286491	CEP350	TSS1500	shore	0.739775	2.17649e-08	cg00032227	TMEM104	TSS200	island	0.783411	7.83843e-34
cg03442540	AIDA	1stExon	island	0.818425	1.82256e-06	cg19404832	TFAP2D	TSS200	shore	0.73962	2.19905e-08	cg13793178	STMN1	5'UTR	island	0.783271	8.19245e-34
cg21521892	PVR	TSS1500	shore	0.81833	1.83181e-06	cg05590442	DENND2C	TSS1500	shore	0.739519	2.2139e-08	cg22523077	CLOCK	5'UTR	island	0.783266	8.20495e-34
cg01850785	AAK1	Body	island	0.818216	1.84294e-06	cg03434479	DCP1A	Body	island	0.73942	2.22855e-08	cg15274001	RPS21	TSS200	island	0.783262	8.21531e-34
cg16163535	SLC12A7	Body	shore	0.817973	1.86684e-06	cg02060902	XKR5	1stExon	island	0.739302	2.24603e-08	cg20852890	C2orf55	TSS200	island	0.783124	8.58029e-34
cg22480949	GBE1	5'UTR	island	0.817886	1.87545e-06	cg03950669	TIMM8B	TSS200	island	0.739179	2.26452e-08	cg04380513	ST8SIA4	TSS200	island	0.783113	8.60918e-34
cg03070194	GSTM2	5'UTR	island	0.817252	1.9393e-06	cg14964494	ZNF548	TSS200	shore	0.739156	2.26789e-08	cg22742943	STARD7	Body	shore	0.783005	8.90632e-34
cg14731458	RBP2	TSS1500	opensea	0.817136	1.95125e-06	cg19703628	PSMB4	TSS200	shore	0.739078	2.27979e-08	cg08148261	LDHB	TSS200	shore	0.782973	8.99783e-34
cg14097153	VPS53	Body	opensea	0.816782	1.98796e-06	cg02599068	DNAJC27	TSS1500	island	0.738904	2.30615e-08	cg27485189	DDX55	TSS1500	island	0.782873	9.28687e-34
cg14590325	CBLL1	Body	shore	0.816734	1.993e-06	cg09889680	UBE2L3	Body	shore	0.738741	2.33127e-08	cg07847944	IFIT5	TSS200	shore	0.782799	9.5057e-34
cg26785468	NEDD9	TSS1500	opensea	0.816732	1.99316e-06	cg10501880	STAG3	TSS1500	island	0.738584	2.35565e-08	cg19714749	TPK1	5'UTR	island	0.782721	9.74155e-34
cg03371404	CAPN10	TSS1500	island	0.816175	2.05235e-06	cg27657283	LEPRE1	TSS1500	shore	0.738099	2.4324e-08	cg02172652	LDOC1L	TSS200	shore	0.782671	9.89481e-34
cg02922563	ATRIP	TSS1500	island	0.816038	2.06711e-06	cg17952513	CBLN2	5'UTR	island	0.738031	2.44339e-08	cg20918484	CDC42EP4	TSS200	island	0.782584	1.01693e-33
cg17744605	LOC442245	TSS200	opensea	0.816009	2.07024e-06	cg09517751	IRF2BP2	3'UTR	shelf	0.737956	2.45562e-08	cg17105290	C20orf4	1stExon	shore	0.78252	1.03753e-33
cg02463478	ZNF629	5'UTR	island	0.815967	2.07482e-06	cg21210758	EVC	1stExon	shore	0.73782	2.47765e-08	cg13347201	SHQ1	TSS1500	shore	0.782418	1.07142e-33
cg13994897	LRRC27	Body	shelf	0.815807	2.0923e-06	cg08028651	CAV1	TSS200	island	0.737675	2.50152e-08	cg20763184	DAXX	TSS1500	shore	0.782362	1.09029e-33
cg20311770	DTNB	Body	opensea	0.815376	2.13991e-06	cg21249126	ETV1	5'UTR	shore	0.737471	2.53545e-08	cg15235096	LGI3	TSS200	island	0.782335	1.09949e-33
cg24157523	POLE4	Body	shelf	0.815303	2.14805e-06	cg00450304	RCSD1	5'UTR	island	0.737243	2.57382e-08	cg17730530	CASC3	1stExon	opensea	0.782309	1.10876e-33
cg00257775	ZFAND3	Body	opensea	0.815251	2.15385e-06	cg27053692	HMGN4	TSS1500	shore	0.736593	2.68617e-08	cg00572356	ESCO1	5'UTR	shore	0.78227	1.12217e-33
cg26359206	KCNH3	1stExon	island	0.81523	2.15625e-06	cg25777557	IL12A	TSS200	island	0.736354	2.72875e-08	cg05059825	HNRNPUL2	TSS1500	shore	0.78221	1.14344e-33
cg20869501	ESRRG	Body	island	0.81521	2.15848e-06	cg19468925	UFD1L	TSS200	island	0.736325	2.73378e-08	cg18809841	CYC1	TSS1500	island	0.7822	1.14726e-33
cg12373657	ADAMTS2	Body	shelf	0.814748	2.21106e-06	cg04322978	ETFB	Body	island	0.736244	2.74841e-08	cg14945578	CDC25B	TSS200	island	0.781975	1.23115e-33
cg23086161	KCNH1	1stExon	island	0.814629	2.22479e-06	cg08530978	DLX1	TSS200	island	0.736176	2.76061e-08	cg17166282	TPP2	TSS200	island	0.781894	1.26252e-33
cg20016490	SPTLC2	Body	opensea	0.814372	2.25466e-06	cg01139627	DNTTIP2	TSS200	shore	0.736119	2.77097e-08	cg00426963	KIF27	5'UTR	island	0.781832	1.28748e-33
cg20668812	UTRN	TSS1500	shelf	0.814046	2.29303e-06	cg19511862	BRI3BP	1stExon	island	0.736091	2.77619e-08	cg07522664	C19orf61	5'UTR	island	0.781758	1.31762e-33
cg17388039	HEBP2	Body	island	0.813984	2.30045e-06	cg19405504	TMCC1	5'UTR	shore	0.736026	2.78796e-08	cg20441175	DNAJC9	TSS1500	shore	0.781706	1.33899e-33
cg02187259	FAM49A	5'UTR	opensea	0.813703	2.33406e-06	cg00219543	C6orf122	Body	island	0.735826	2.82477e-08	cg11234065	LYSMD3	TSS200	island	0.781657	1.35982e-33
cg08025415	TLE2	Body	shelf	0.813691	2.3355e-06	cg21109013	HIST1H2BN	TSS200	island	0.735806	2.82832e-08	cg16793498	MTERFD2	Body	island	0.781597	1.38535e-33
cg14655044	TECPR1	Body	opensea	0.813541	2.35368e-06	cg05680085	RHBDD1	TSS200	island	0.735363	2.91141e-08	cg12279405	ATP5L	5'UTR	island	0.781541	1.41001e-33
cg21948805	TRMT2A	TSS200	island	0.813537	2.3541e-06	cg03065625	LRP4	TSS1500	shore	0.735363	2.91148e-08	cg02363277	HSD17B1	Body	island	0.781365	1.4898e-33
cg16636721	DIP2A	Body	shore	0.813501	2.3585e-06	cg13330524	COL2A1	Body	island	0.735287	2.92603e-08	cg16511948	LIPT2	TSS200	shore	0.781345	1.49898e-33
cg23757446	ONECUT2	1stExon	island	0.813428	2.36743e-06	cg21216543	PRH1	1stExon	island	0.735128	2.95651e-08	cg11459714	KLK10	Body	island	0.781322	1.50996e-33
cg03439811	FLG2	TSS1500	opensea	0.813346	2.37745e-06	cg03123822	SLC2A11	Body	island	0.734421	3.0959e-08	cg13513766	GGTA1	Body	shore	0.781317	1.51242e-33
cg07220442	NUP107	TSS200	island	0.813346	2.37751e-06	cg14540821	PCDH1	TSS1500	shore	0.733933	3.19561e-08	cg15790852	CNOT6	5'UTR	island	0.781266	1.53631e-33
cg04962541	ZMIZ2	5'UTR	island	0.813313	2.38147e-06	cg12736146	ABLIM1	Body	island	0.73389	3.20456e-08	cg17012863	LIPA	TSS200	island	0.781218	1.55974e-33
cg04913057	ETNK2	1stExon	island	0.813108	2.40675e-06	cg13299548	C22orf30	TSS200	shore	0.733472	3.29236e-08	cg01157070	DKFZP434H168	TSS200	shelf	0.78114	1.59797e-33
cg24419284	RHOV	TSS200	shore	0.813073	2.41112e-06	cg15723641	FAM73A	5'UTR	opensea	0.733362	3.31603e-08	cg10219512	ZNF318	TSS1500	island	0.781062	1.63752e-33
cg16524005	KLHDC8A	TSS1500	opensea	0.813	2.42021e-06	cg04402095	HDGF	Body	island	0.733243	3.34155e-08	cg23991721	C19orf26	5'UTR	island	0.780836	1.75668e-33
cg04394724	C16orf72	Body	opensea	0.81281	2.44398e-06	cg18700664	BOD1	TSS200	island	0.733192	3.35269e-08	cg06449486	COL23A1	Body	opensea	0.780783	1.78582e-33
cg05120085	RAP1GAP	5'UTR	shore	0.812742	2.45251e-06	cg15908006	CSMD1	Body	island	0.733113	3.36992e-08	cg18275539	CDK7	TSS1500	shore	0.780627	1.87482e-33
cg08041481	SIM1	Body	shore	0.812732	2.45374e-06	cg21028777	OTUD4	5'UTR	shore	0.733067	3.37997e-08	cg05432973	NKX2-3	TSS200	island	0.780619	1.87982e-33
cg22985036	POLS	Body	opensea	0.812673	2.46114e-06	cg12476763	ZNF530	Body	island	0.732958	3.40371e-08	cg13795465	EHD3	1stExon	island	0.780565	1.91131e-33
cg25884854	TMEM106C	Body	shore	0.812413	2.49426e-06	cg14655858	ASH2L	Body	opensea	0.732773	3.44458e-08	cg23811476	INO80C	TSS200	island	0.780564	1.91199e-33
cg21191275	GTF3C5	Body	shore	0.812307	2.50779e-06	cg14585160	ZNF408	Body	shore	0.73267	3.46774e-08	cg08847038	THNSL1	TSS1500	shore	0.780534	1.92994e-33
cg15167155	ZNF347	TSS1500	island	0.812116	2.53253e-06	cg15875062	ATAD3B	TSS1500	island	0.732437	3.52024e-08	cg12623375	CDK8	TSS200	island	0.780408	2.00687e-33
cg27156359	GLT8D2	5'UTR	opensea	0.81201	2.54621e-06	cg08174373	FLJ41350	TSS200	island	0.732287	3.55435e-08	cg04496177	RAD54B	5'UTR	shore	0.780303	2.07366e-33
cg06807117	PLEKHA6	5'UTR	opensea	0.811185	2.65573e-06	cg04193083	NBR1	5'UTR	shore	0.732129	3.59061e-08	cg14573645	NUPL1	TSS200	island	0.780206	2.13694e-33
cg06758591	FAM5B	TSS1500	island	0.811168	2.65804e-06	cg15011041	HSPG2	TSS200	opensea	0.732097	3.59803e-08	cg11031701	TBX2	Body	island	0.780196	2.14325e-33
cg24512134	TIAM1	3'UTR	opensea	0.81112	2.6645e-06	cg27444789	DNAJC16	TSS200	island	0.731838	3.65858e-08	cg13463367	PSMC2	TSS200	shelf	0.780147	2.17625e-33
cg14328506	SPTAN1	TSS1500	island	0.81094	2.68907e-06	cg08997253	GRIN3A	5'UTR	island	0.731655	3.70179e-08	cg09371281	PTPRD	5'UTR	island	0.780104	2.20554e-33
cg08626382	ASRGL1	Body	shelf	0.810892	2.69558e-06	cg14948785	NLRP14	1stExon	island	0.731597	3.71556e-08	cg18874502	ZNF26	TSS200	island	0.780064	2.23276e-33
cg06408559	NSL1	Body	shore	0.810813	2.70635e-06	cg08004162	C9orf7	Body	island	0.731587	3.7179e-08	cg02218768	ZBTB7A	5'UTR	island	0.780033	2.2548e-33
cg27549887	DUT	TSS1500	island	0.810359	2.76946e-06	cg03399199	IQCC	Body	island	0.731551	3.72671e-08	cg22889755	C10orf114	3'UTR	island	0.779936	2.32319e-33
cg18358588	ZNF322A	TSS200	island	0.810355	2.76997e-06	cg11000221	DHX40	Body	island	0.731201	3.81122e-08	cg26458270	XRCC1	TSS200	island	0.779895	2.35299e-33
cg09113070	ST3GAL5	Body	shore	0.810271	2.78181e-06	cg25673274	CDK13	TSS200	island	0.73114	3.82614e-08	cg18643460	SLC39A3	TSS1500	island	0.779894	2.35426e-33
cg15592690	IMPA2	TSS200	island	0.810182	2.79438e-06	cg01021053	ZWINT	5'UTR	shore	0.731043	3.84998e-08	cg00403457	PTPN12	TSS1500	island	0.779871	2.37049e-33
cg12758147	TRIM40	TSS1500	opensea	0.810159	2.79765e-06	cg01468505	ORC2L	5'UTR	shore	0.730898	3.88591e-08	cg18022728	POLM	TSS1500	island	0.779705	2.49594e-33
cg12895222	XPO4	Body	opensea	0.810115	2.80388e-06	cg16445026	C12orf29	TSS200	island	0.730896	3.8865e-08	cg11965976	FBN2	TSS1500	island	0.779701	2.4985e-33
cg15929624	C6orf10	Body	opensea	0.81004	2.81451e-06	cg03349241	RECQL4	TSS200	island	0.730808	3.90834e-08	cg18219951	GABRG2	1stExon	opensea	0.779672	2.52135e-33
cg12619398	DDHD2	5'UTR	island	0.810006	2.81943e-06	cg22055511	TMEM138	5'UTR	shore	0.730782	3.91498e-08	cg15894039	INTS8	Body	island	0.77967	2.52292e-33
cg25217428	TIPRL	Body	shore	0.809966	2.82513e-06	cg12849335	HELLS	TSS1500	island	0.730699	3.93572e-08	cg04948941	HIF1A	TSS1500	island	0.779663	2.52863e-33
cg15060270	SPRED2	TSS200	island	0.809948	2.82761e-06	cg11991806	TUBE1	TSS200	island	0.730624	3.95469e-08	cg18921061	WDR75	TSS1500	shore	0.779581	2.59364e-33
cg17160391	UTRN	TSS1500	shelf	0.809777	2.85219e-06	cg08467108	EGLN2	TSS200	island	0.730571	3.96808e-08	cg17586365	NUDT5	1stExon	island	0.779542	2.62505e-33
cg02815282	LOC100130987	Body	island	0.809724	2.8598e-06	cg14665845	CSTF3	TSS1500	island	0.730138	4.07933e-08	cg12641515	DMWD	TSS200	island	0.77939	2.75156e-33
cg23924438	SLC26A5	Body	opensea	0.80969	2.86473e-06	cg06130159	ERCC4	TSS1500	shore	0.730098	4.08969e-08	cg26132320	MMP9	Body	island	0.779306	2.82329e-33
cg21195762	PPP2R5E	TSS200	island	0.809652	2.87017e-06	cg08881067	NSA2	TSS1500	island	0.730088	4.09242e-08	cg14706107	SFRS2B	1stExon	shore	0.779259	2.86444e-33
cg17594334	PLEKHH1	5'UTR	island	0.809513	2.89042e-06	cg23919376	HDGF2	Body	island	0.729917	4.13738e-08	cg02586768	UBE2H	1stExon	island	0.779231	2.88984e-33
cg05705583	CAMLG	TSS1500	shore	0.809133	2.94622e-06	cg05444434	IGF2BP1	Body	shelf	0.729805	4.167e-08	cg01903785	SRP9	TSS200	island	0.779132	2.97975e-33
cg09106303	C6orf130	Body	shelf	0.808758	3.00228e-06	cg09393675	NEUROD2	TSS200	island	0.729797	4.16918e-08	cg23451324	ZNF627	TSS200	shore	0.779103	3.00605e-33
cg05832823	TBC1D4	3'UTR	opensea	0.808657	3.01751e-06	cg15836711	C11orf57	5'UTR	shore	0.729741	4.18391e-08	cg21934323	NDUFA3	TSS200	island	0.779091	3.01683e-33
cg00566949	KBTBD2	5'UTR	shelf	0.808585	3.02843e-06	cg07868885	HNRNPAB	TSS200	island	0.72949	4.25134e-08	cg22082564	UMPS	5'UTR	island	0.779085	3.02244e-33
cg06870750	SETDB2	TSS1500	shore	0.808511	3.03966e-06	cg02210123	RHOJ	TSS1500	opensea	0.729215	4.32645e-08	cg19723775	HNRNPH1	TSS1500	island	0.779002	3.10096e-33
cg05767561	HHLA3	5'UTR	island	0.808308	3.07073e-06	cg06392913	ZNF589	TSS200	island	0.729102	4.35748e-08	cg14229362	TRIB2	TSS200	island	0.778997	3.10568e-33
cg16486502	USP45	3'UTR	opensea	0.808271	3.0765e-06	cg21397480	JARID2	TSS200	shore	0.729074	4.36539e-08	cg12984168	VEGFB	TSS1500	island	0.778996	3.10712e-33
cg24146714	PVT1	Body	opensea	0.807929	3.12953e-06	cg22617213	ATPAF1	TSS1500	island	0.729004	4.38467e-08	cg08975094	TUBB3	TSS1500	island	0.778979	3.12372e-33
cg25945821	KIAA0652	Body	island	0.807864	3.13969e-06	cg21196187	PSKH1	TSS1500	shore	0.728964	4.39592e-08	cg17738494	BRPF1	TSS200	island	0.778865	3.23486e-33
cg10491368	BNIP1	TSS1500	opensea	0.80786	3.1403e-06	cg12024304	LCMT2	TSS200	shore	0.728846	4.42904e-08	cg00737514	TBC1D1	5'UTR	island	0.77876	3.34085e-33
cg01951671	KLHL1	Body	shore	0.807667	3.17064e-06	cg01785060	ZDHHC21	5'UTR	island	0.728843	4.4297e-08	cg19478057	NRF1	TSS1500	shore	0.778759	3.34233e-33
cg06067598	C3orf25	Body	opensea	0.807596	3.18192e-06	cg09470230	UNC5B	TSS200	island	0.72875	4.45589e-08	cg03753481	POU3F1	TSS200	island	0.778605	3.50428e-33
cg04765848	PODN	TSS1500	island	0.807449	3.20531e-06	cg08820821	SNRNP70	TSS1500	shore	0.728699	4.47033e-08	cg19658284	RBM43	TSS200	island	0.778489	3.63231e-33
cg00218484	DDX60L	5'UTR	shore	0.807184	3.24796e-06	cg15585794	NTM	TSS1500	island	0.72837	4.56467e-08	cg10892866	PYGO2	1stExon	island	0.778484	3.63725e-33
cg04985582	ABCC13	TSS200	opensea	0.807029	3.27303e-06	cg20172280	OLFML2B	5'UTR	island	0.72818	4.61987e-08	cg08821557	CLGN	5'UTR	island	0.778362	3.77711e-33
cg11578784	LOC729020	5'UTR	opensea	0.806975	3.28174e-06	cg00891125	FTO	Body	shore	0.728162	4.62517e-08	cg17319894	OGG1	TSS200	island	0.778315	3.83187e-33
cg05947443	PLA2G7	TSS1500	shore	0.806886	3.29637e-06	cg08380284	SUPT16H	TSS200	island	0.728131	4.6342e-08	cg23729479	PDPK1	5'UTR	island	0.778228	3.93565e-33
cg26094299	DHH	Body	island	0.806821	3.30707e-06	cg21303682	MIOS	TSS1500	island	0.72804	4.66085e-08	cg18505232	MRPS33	5'UTR	island	0.778222	3.94306e-33
cg22501342	RNF8	Body	shore	0.806693	3.32816e-06	cg12438842	PLCL2	TSS1500	island	0.727891	4.70489e-08	cg17778434	ZMAT2	1stExon	opensea	0.778153	4.02752e-33
cg20078972	BRD4	TSS1500	opensea	0.806562	3.34978e-06	cg10051620	CMTM4	1stExon	island	0.727855	4.71576e-08	cg09859272	RFC5	TSS200	island	0.778115	4.07366e-33
cg21315173	FIGN	Body	opensea	0.806561	3.34998e-06	cg10614021	GRIN2B	TSS1500	shore	0.727538	4.81099e-08	cg17305187	KLF15	TSS1500	island	0.778088	4.10867e-33
cg21238414	CNNM4	1stExon	island	0.805984	3.44698e-06	cg14025053	C8orf56	TSS200	shore	0.727458	4.83534e-08	cg07026599	MAF	TSS200	island	0.778028	4.18501e-33
cg02252828	MTMR9L	Body	shore	0.805926	3.45683e-06	cg12122558	SYNRG	Body	shore	0.727354	4.86719e-08	cg00777537	CHPT1	TSS200	island	0.778002	4.21767e-33
cg05136804	ZNF397OS	5'UTR	shore	0.805898	3.46165e-06	cg26597539	PTGER4	5'UTR	island	0.727212	4.91094e-08	cg18243159	H3F3B	5'UTR	island	0.777884	4.37283e-33
cg14234176	SCRIB	Body	island	0.805704	3.49497e-06	cg14416523	TBR1	Body	shore	0.727207	4.91258e-08	cg20659025	DCPS	1stExon	island	0.777867	4.3965e-33
cg08797669	MAP3K7IP2	TSS1500	island	0.805529	3.52516e-06	cg17978844	PLD3	5'UTR	island	0.727143	4.9323e-08	cg11640610	ZNRF3	TSS1500	island	0.777818	4.4622e-33
cg21076687	C4orf3	Body	island	0.805529	3.52527e-06	cg13538685	PDS5B	5'UTR	island	0.726904	5.00705e-08	cg05263682	RNGTT	5'UTR	island	0.777778	4.51787e-33
cg07354861	C11orf92	5'UTR	island	0.805512	3.52813e-06	cg18647881	TMCO1	Body	island	0.726476	5.14365e-08	cg14538055	RAB1B	TSS1500	island	0.777691	4.64056e-33
cg00644447	DIP2C	Body	shelf	0.805443	3.54023e-06	cg01620757	MED11	Body	island	0.726255	5.21557e-08	cg23616383	MPDU1	Body	island	0.77766	4.68353e-33
cg05674990	MMP25	Body	island	0.805084	3.60315e-06	cg21331461	KCNJ8	TSS200	opensea	0.726155	5.24843e-08	cg19720077	SAV1	TSS200	island	0.777654	4.69319e-33
cg27385032	ZNF334	TSS200	island	0.804972	3.62315e-06	cg15090005	RBP7	Body	island	0.726151	5.24951e-08	cg19768312	AGAP3	TSS1500	shore	0.777607	4.76142e-33
cg13258528	C6orf211	Body	shelf	0.804922	3.63202e-06	cg14724364	KCNJ11	TSS1500	island	0.726099	5.26676e-08	cg02152982	KDM3A	TSS1500	shore	0.777597	4.77571e-33
cg19319588	39508	Body	opensea	0.804889	3.63797e-06	cg24826885	BDP1	Body	shore	0.725837	5.35396e-08	cg06969527	ASF1B	TSS1500	island	0.77756	4.82996e-33
cg26853064	CFDP1	Body	shelf	0.80476	3.66097e-06	cg18951187	PKM2	TSS1500	island	0.725721	5.39294e-08	cg22605342	RSL1D1	Body	shore	0.777546	4.85127e-33
cg24554458	MAGI3	TSS1500	island	0.804727	3.66685e-06	cg12112543	BDP1	TSS200	island	0.725525	5.45959e-08	cg01105521	MIR548N	Body	shore	0.77752	4.88992e-33
cg23528247	C3orf26	Body	opensea	0.804477	3.71206e-06	cg10007692	TECR	Body	island	0.725448	5.48589e-08	cg13158481	HOXD9	Body	shore	0.777399	5.07294e-33
cg26071526	TACC2	Body	island	0.804466	3.71411e-06	cg05964952	DAZAP2	Body	island	0.725314	5.53201e-08	cg14146407	TIMM8B	TSS200	island	0.777292	5.24293e-33
cg14156405	RGS7	5'UTR	island	0.80434	3.73719e-06	cg09257425	NT5DC2	TSS1500	island	0.725228	5.5617e-08	cg05219996	ZBTB1	5'UTR	island	0.777268	5.28127e-33
cg19104422	PRTG	Body	shore	0.804078	3.78537e-06	cg25574724	ANKRD31	TSS1500	shore	0.725066	5.61825e-08	cg24538029	FGF18	TSS1500	island	0.777214	5.36914e-33
cg06273376	FAM19A5	Body	island	0.803935	3.81193e-06	cg05831784	HAO1	Body	opensea	0.725065	5.6187e-08	cg21583850	KCND3	TSS1500	island	0.77718	5.42502e-33
cg09288658	ZAK	5'UTR	island	0.803809	3.83535e-06	cg23477940	POLR3B	TSS1500	shore	0.724746	5.73148e-08	cg20922473	RPAP1	5'UTR	shore	0.777178	5.42753e-33
cg18328206	RASSF5	1stExon	island	0.803652	3.86484e-06	cg02997812	GTPBP3	TSS1500	shore	0.724677	5.75624e-08	cg23106864	SASS6	1stExon	island	0.776885	5.93595e-33
cg03573179	BRPF3	5'UTR	shore	0.80362	3.8708e-06	cg04152460	ZNF192	5'UTR	shore	0.724322	5.88477e-08	cg14791831	CCDC101	1stExon	island	0.776573	6.52891e-33
cg06281719	GMNN	TSS200	shore	0.803608	3.87315e-06	cg04985146	MRPL12	1stExon	island	0.724314	5.88777e-08	cg16599703	GRIK3	TSS1500	island	0.776471	6.73472e-33
cg25485875	NKX6-2	TSS1500	island	0.803593	3.87592e-06	cg11582017	FURIN	5'UTR	island	0.724056	5.98306e-08	cg13625113	ZBTB6	5'UTR	opensea	0.776336	7.01592e-33
cg02773698	FCHSD2	Body	opensea	0.803357	3.92085e-06	cg23666291	COX17	TSS1500	shore	0.72397	6.01505e-08	cg08514735	WNT5A	TSS1500	island	0.776197	7.31961e-33
cg01793042	MED13L	Body	opensea	0.803238	3.94353e-06	cg10332616	LRRC3B	TSS1500	shore	0.723922	6.03302e-08	cg06261370	TYMS	TSS200	island	0.77611	7.51477e-33
cg20097268	HBXIP	TSS200	shore	0.803018	3.98594e-06	cg14643039	CNOT8	TSS1500	shore	0.723792	6.08189e-08	cg17388484	JUP	TSS200	island	0.775975	7.82873e-33
cg04704219	NTRK1	Body	shore	0.802991	3.99125e-06	cg02952978	DPYSL5	Body	opensea	0.723741	6.10146e-08	cg12373934	WRAP53	TSS1500	shore	0.775798	8.26173e-33
cg27209994	MBD2	Body	shore	0.802907	4.00741e-06	cg20956373	USP48	5'UTR	island	0.723652	6.13525e-08	cg17808849	HERPUD1	TSS1500	shore	0.775717	8.46752e-33
cg23343264	RFC5	TSS1500	shore	0.802646	4.05862e-06	cg14613832	CYP26A1	TSS200	island	0.723417	6.22518e-08	cg14854718	MTOR	TSS1500	island	0.775642	8.66294e-33
cg00820340	RASA3	TSS200	island	0.802579	4.0718e-06	cg13617198	ZFHX4	5'UTR	island	0.723367	6.24425e-08	cg24425021	POU4F1	5'UTR	island	0.775534	8.94888e-33
cg24116072	RBM47	TSS200	island	0.802542	4.07898e-06	cg20467136	CACNA1G	TSS1500	island	0.723216	6.30317e-08	cg25559100	CSNK2A1	TSS200	shore	0.775511	9.01126e-33
cg01463565	NTN1	Body	island	0.802493	4.08878e-06	cg12271966	PATZ1	TSS1500	island	0.723098	6.34932e-08	cg20504077	CLU	1stExon	island	0.775502	9.03706e-33
cg17238677	KCNN3	Body	shelf	0.801954	4.19661e-06	cg12542238	C2orf77	1stExon	island	0.723015	6.38195e-08	cg23982237	FBXO9	TSS1500	shore	0.775497	9.05145e-33
cg16421901	MCF2L2	Body	shelf	0.801952	4.19702e-06	cg09009042	PPP1R8	TSS1500	shore	0.722968	6.40046e-08	cg12803617	CLSTN3	TSS200	opensea	0.775435	9.22182e-33
cg22238406	FTSJD2	Body	shelf	0.801849	4.21812e-06	cg05563672	TMPRSS2	1stExon	island	0.722943	6.41043e-08	cg04264477	MLF1IP	5'UTR	island	0.775402	9.31511e-33
cg10338518	AFF1	Body	opensea	0.80182	4.22389e-06	cg05954276	CSNK1G3	TSS200	island	0.722778	6.47604e-08	cg22745437	WDR87	TSS1500	island	0.775319	9.55052e-33
cg21383151	TBC1D12	1stExon	island	0.801818	4.22431e-06	cg26999933	RSL1D1	Body	shore	0.722692	6.5106e-08	cg26187876	NAB1	5'UTR	shore	0.775215	9.85699e-33
cg11865601	GPLD1	TSS1500	shelf	0.801765	4.23522e-06	cg04962159	FLJ42709	Body	island	0.722245	6.69284e-08	cg18479068	MREG	TSS200	island	0.775208	9.87818e-33
cg17181043	CACHD1	Body	opensea	0.801675	4.25363e-06	cg24869475	LOC401052	TSS200	island	0.722114	6.74721e-08	cg03921179	SLC4A8	Body	island	0.775138	1.00889e-32
cg00260883	TXNL4B	TSS1500	shore	0.801505	4.28853e-06	cg00678890	SLC12A5	Body	island	0.722042	6.77721e-08	cg17241550	NDC80	TSS1500	island	0.775046	1.03722e-32
cg17069573	AIDA	TSS200	island	0.801485	4.29269e-06	cg20180148	DNM1L	1stExon	island	0.722009	6.79091e-08	cg27299660	PLD1	5'UTR	island	0.775034	1.04127e-32
cg09799980	CCND2	Body	opensea	0.801358	4.3191e-06	cg23101259	C11orf30	5'UTR	island	0.721972	6.80663e-08	cg04888030	ZC3H6	TSS200	island	0.774938	1.07166e-32
cg14451771	NANS	Body	shelf	0.801225	4.34673e-06	cg13383490	TSG101	TSS1500	shore	0.721703	6.92023e-08	cg12542281	N4BP2L2	TSS200	opensea	0.77483	1.10725e-32
cg05526376	LMTK2	1stExon	island	0.801053	4.3829e-06	cg16952751	CFLAR	5'UTR	shore	0.721624	6.95383e-08	cg00174466	ASXL1	TSS1500	island	0.774766	1.12874e-32
cg20449283	STT3A	Body	shelf	0.800939	4.40699e-06	cg16319578	HSPA2	1stExon	island	0.72157	6.97698e-08	cg15185458	VIPR1	TSS200	island	0.774727	1.14229e-32
cg18888814	CLYBL	Body	opensea	0.800931	4.4086e-06	cg12184541	NAP1L4	5'UTR	shore	0.721565	6.97905e-08	cg20740769	S1PR1	TSS1500	island	0.77471	1.14816e-32
cg17354052	UBFD1	TSS200	island	0.800873	4.42098e-06	cg09848943	PSMB1	Body	shore	0.721429	7.03755e-08	cg23109129	HHIP	Body	shore	0.774611	1.18298e-32
cg07055616	NKX6-2	TSS1500	island	0.800826	4.43085e-06	cg23838245	HGF	TSS200	opensea	0.721388	7.05539e-08	cg10171802	CYFIP2	TSS200	island	0.774561	1.20085e-32
cg25763127	NRP1	Body	opensea	0.800746	4.44781e-06	cg19786084	CACNG4	Body	island	0.721371	7.06289e-08	cg07190917	STX4	1stExon	island	0.774559	1.20162e-32
cg10099105	INSIG1	Body	shelf	0.800566	4.4865e-06	cg14690197	C8orf58	TSS1500	island	0.721326	7.08211e-08	cg23668257	ZKSCAN5	TSS200	shore	0.774476	1.23217e-32
cg12870876	ICA1L	5'UTR	island	0.800515	4.49735e-06	cg03832336	NMD3	TSS200	island	0.721136	7.16563e-08	cg21085462	SNX24	TSS200	island	0.774465	1.23618e-32
cg06184825	CPNE5	Body	opensea	0.80049	4.50284e-06	cg19697085	TOR3A	Body	island	0.720946	7.24948e-08	cg21217345	C7orf49	TSS1500	shore	0.774188	1.3434e-32
cg16430404	DDX24	TSS200	island	0.800424	4.51698e-06	cg10297721	COX8A	TSS200	island	0.720844	7.29469e-08	cg12222323	ERBB2	5'UTR	island	0.77411	1.37534e-32
cg08263071	EPHA7	Body	island	0.800064	4.59544e-06	cg03859306	SET	Body	island	0.720742	7.34083e-08	cg23925022	APPBP2	TSS200	island	0.774071	1.39163e-32
cg27561031	TOR1AIP1	TSS200	shore	0.799957	4.61896e-06	cg26428889	MET	TSS1500	island	0.720486	7.45671e-08	cg20813773	C5orf36	5'UTR	shore	0.774039	1.40534e-32
cg13651986	WIPF1	TSS1500	shore	0.799912	4.62896e-06	cg19936885	THUMPD3	TSS200	shore	0.720341	7.52301e-08	cg25630211	ZSWIM1	5'UTR	opensea	0.774027	1.41004e-32
cg03161190	C10orf26	TSS200	opensea	0.799847	4.64345e-06	cg07147218	EIF1AD	1stExon	island	0.719549	7.89601e-08	cg09859322	SDCCAG10	TSS1500	island	0.77392	1.45634e-32
cg26933136	MED18	3'UTR	opensea	0.799799	4.65397e-06	cg05166819	BAZ1B	1stExon	island	0.71954	7.90009e-08	cg05361559	EGR3	Body	island	0.773901	1.46443e-32
cg00432369	TOX	Body	opensea	0.799771	4.66025e-06	cg01664670	MAFB	3'UTR	island	0.719533	7.90367e-08	cg01728704	LOC81691	1stExon	island	0.773879	1.47455e-32
cg22079685	ZNF516	TSS200	opensea	0.799693	4.6776e-06	cg19284575	F11R	TSS200	island	0.719439	7.94889e-08	cg12331389	RBP4	Body	island	0.773792	1.51329e-32
cg19696227	SYNE1	Body	opensea	0.799602	4.69803e-06	cg05057452	HBM	TSS1500	island	0.719428	7.95431e-08	cg14529080	RPS27A	5'UTR	opensea	0.773636	1.58603e-32
cg15413269	ZFPM2	Body	opensea	0.799329	4.75947e-06	cg15957291	NEK1	5'UTR	island	0.719377	7.97907e-08	cg16702149	HIST1H1E	TSS200	island	0.773547	1.62857e-32
cg04230117	NSL1	Body	opensea	0.799161	4.79771e-06	cg21187769	GRID2	Body	island	0.719121	8.10433e-08	cg02615157	PIN1	Body	shore	0.773523	1.64043e-32
cg07881405	IRX1	Body	island	0.799078	4.81665e-06	cg15055355	CYP26A1	TSS200	island	0.719052	8.13845e-08	cg00094155	CHKB-CPT1B	TSS200	island	0.773424	1.68984e-32
cg08272731	LHX8	Body	island	0.798725	4.89798e-06	cg16405801	FBXO42	5'UTR	shore	0.718952	8.18793e-08	cg04264417	BANF1	1stExon	island	0.773235	1.78814e-32
cg07906745	TMEM167B	3'UTR	shelf	0.798615	4.92355e-06	cg04128045	IGSF21	Body	island	0.718838	8.24492e-08	cg18552940	USP30	5'UTR	island	0.773225	1.79353e-32
cg27250139	MSRA	Body	island	0.798411	4.97143e-06	cg10880516	TP53I13	1stExon	island	0.718599	8.36535e-08	cg10813644	OAZ1	Body	island	0.77318	1.81794e-32
cg07021644	UPK3A	1stExon	island	0.798388	4.97686e-06	cg01986605	PODXL2	Body	island	0.718489	8.42177e-08	cg20932281	PEX12	1stExon	island	0.773066	1.88133e-32
cg16994041	PRKAG2	5'UTR	opensea	0.798337	4.98878e-06	cg19911058	SPO11	5'UTR	island	0.718417	8.45841e-08	cg20963814	C1orf85	TSS200	opensea	0.773037	1.89749e-32
cg02069095	NCKAP5	Body	shelf	0.798289	5.0003e-06	cg00685723	WNT10A	TSS200	island	0.718306	8.51576e-08	cg00172408	WDR77	Body	island	0.773033	1.89976e-32
cg27504782	SGCE	Body	shore	0.798259	5.00725e-06	cg13927040	FGFR1OP	3'UTR	opensea	0.718149	8.59719e-08	cg09702881	MRPS18B	TSS1500	shore	0.772893	1.98074e-32
cg08649608	TMEM53	Body	shelf	0.798122	5.03984e-06	cg20646280	KCTD8	1stExon	island	0.717883	8.73647e-08	cg16555142	TMEM8A	TSS1500	island	0.772812	2.02966e-32
cg11949518	RPTOR	Body	shelf	0.798071	5.052e-06	cg04599631	HPSE	5'UTR	island	0.717805	8.77818e-08	cg05051121	MRPS22	TSS200	shore	0.772797	2.03881e-32
cg00043788	VSX1	5'UTR	island	0.797957	5.07935e-06	cg21754400	ACSS3	TSS200	island	0.717497	8.94281e-08	cg00974466	LOC286016	TSS200	island	0.772751	2.06673e-32
cg18863595	GRM7	1stExon	island	0.797667	5.14918e-06	cg16525761	LOC285456	Body	opensea	0.717256	9.07416e-08	cg24358066	ZZZ3	TSS1500	island	0.772714	2.08966e-32
cg04739200	MYB	Body	opensea	0.797602	5.16503e-06	cg11011625	PCDHGA1	Body	shore	0.717076	9.17345e-08	cg02399189	RASSF4	Body	shore	0.772658	2.12493e-32
cg19091719	SYNPO	5'UTR	opensea	0.797485	5.19362e-06	cg03340889	CABIN1	TSS200	island	0.717054	9.1852e-08	cg14100578	SLC25A11	Body	island	0.77261	2.15548e-32
cg09189276	VPS52	Body	opensea	0.797212	5.26083e-06	cg25326283	ZSWIM1	TSS200	opensea	0.716871	9.28749e-08	cg25420398	RYK	Body	shore	0.772524	2.21153e-32
cg13746715	CELSR2	TSS200	island	0.797158	5.27427e-06	cg00735239	MAPK11	TSS200	island	0.716856	9.29565e-08	cg19556208	IRF9	TSS200	opensea	0.772495	2.23056e-32
cg02580197	SLITRK3	TSS1500	opensea	0.797148	5.27675e-06	cg15962547	GOLT1A	TSS200	opensea	0.716516	9.4878e-08	cg05412414	SAMD1	TSS1500	opensea	0.772432	2.27342e-32
cg02950354	CLMN	Body	shore	0.797053	5.30039e-06	cg05934259	SGPP1	TSS1500	island	0.716459	9.52039e-08	cg26669876	LRRC8C	5'UTR	island	0.772414	2.28503e-32
cg22811817	GALNT2	Body	opensea	0.797044	5.30242e-06	cg03846689	CDK19	Body	island	0.716381	9.56541e-08	cg19132496	RHOT1	TSS200	island	0.772397	2.29663e-32
cg05721093	AMOTL1	Body	opensea	0.797044	5.30258e-06	cg15375239	SPINT2	5'UTR	island	0.716347	9.58511e-08	cg04306050	ATP5G3	1stExon	island	0.772393	2.30001e-32
cg17128730	PLA2G6	5'UTR	island	0.796502	5.43909e-06	cg09772121	CADPS2	TSS1500	shore	0.716339	9.58942e-08	cg11299333	DSCR6	5'UTR	island	0.772347	2.33151e-32
cg07278624	TCP11L2	5'UTR	island	0.796484	5.44361e-06	cg21713424	DDC	Body	island	0.716316	9.60279e-08	cg19641455	C1orf103	TSS1500	island	0.772233	2.41209e-32
cg09618674	LRP1B	Body	opensea	0.796461	5.44951e-06	cg22629170	FAM54B	TSS200	island	0.71608	9.74027e-08	cg00091781	CASC5	TSS1500	shore	0.772232	2.4125e-32
cg27502766	EIF2AK3	5'UTR	island	0.79626	5.50101e-06	cg09073398	SLIT3	5'UTR	island	0.716054	9.75538e-08	cg02808797	PLXNA2	TSS1500	shore	0.772223	2.41922e-32
cg22958354	PELP1	Body	opensea	0.796164	5.52574e-06	cg02110333	NDUFS6	TSS1500	island	0.71602	9.77543e-08	cg06738711	FBXW11	Body	shore	0.772209	2.42911e-32
cg13634994	LMX1B	Body	shore	0.796134	5.53361e-06	cg03919694	NAV2	5'UTR	island	0.715991	9.79211e-08	cg16629569	DIRC2	5'UTR	island	0.772101	2.5088e-32
cg15405397	MFSD2B	TSS1500	shore	0.795835	5.6115e-06	cg19939997	GDF6	TSS1500	island	0.715919	9.83432e-08	cg24453353	HIST1H4C	1stExon	island	0.77202	2.56961e-32
cg15403517	SRD5A2	TSS1500	island	0.795421	5.72074e-06	cg21292905	EIF3E	Body	island	0.715699	9.96513e-08	cg24050630	CEP97	Body	shore	0.771769	2.76859e-32
cg01812337	MMP15	TSS200	shore	0.795417	5.72189e-06	cg14123153	NCAPD2	TSS1500	shore	0.715614	1.00163e-07	cg23096282	PLXNA2	TSS1500	island	0.771509	2.99094e-32
cg15568167	SAMD10	Body	island	0.795169	5.78824e-06	cg11308690	TBCCD1	5'UTR	shore	0.715452	1.01139e-07	cg27308130	CHCHD6	TSS1500	shore	0.771501	2.9985e-32
cg05852008	EYA2	5'UTR	island	0.795102	5.80649e-06	cg18575406	ANKRD16	TSS1500	shore	0.715379	1.01585e-07	cg00984146	EGFLAM	TSS200	island	0.771457	3.03808e-32
cg20639396	PTPRK	Body	shore	0.794802	5.88779e-06	cg01813026	RPLP2	TSS1500	island	0.714926	1.04376e-07	cg17444595	CYB5RL	5'UTR	shore	0.771421	3.0703e-32
cg13720293	SNORA57	TSS1500	shore	0.794794	5.89017e-06	cg15873959	TCEA2	Body	island	0.714601	1.06422e-07	cg04711587	STYX	5'UTR	island	0.771317	3.16636e-32
cg08557970	RPS6KA2	Body	opensea	0.794749	5.90248e-06	cg05642551	CDC6	TSS200	island	0.714564	1.06654e-07	cg21900416	SERTAD3	5'UTR	island	0.771271	3.20983e-32
cg04561294	VPS52	Body	opensea	0.794695	5.91727e-06	cg24399854	SLC4A1AP	TSS200	shore	0.714287	1.08431e-07	cg10959726	C17orf49	TSS1500	island	0.771243	3.23682e-32
cg26932437	PSMC5	TSS1500	shore	0.794603	5.9424e-06	cg01479818	ELOVL3	TSS200	island	0.714123	1.09495e-07	cg00897250	B4GALNT3	1stExon	island	0.77109	3.38653e-32
cg03560036	ZNF514	3'UTR	opensea	0.794364	6.00875e-06	cg15954711	HMGN3	Body	island	0.713981	1.10425e-07	cg03283048	FLYWCH2	TSS200	island	0.771071	3.40593e-32
cg17110559	C12orf35	TSS1500	shore	0.794352	6.01208e-06	cg27581028	OTX1	TSS1500	island	0.713927	1.10781e-07	cg07811212	LRP1B	5'UTR	shore	0.771032	3.44567e-32
cg23973566	FAM65B	5'UTR	opensea	0.794192	6.05671e-06	cg04979706	ZBTB9	TSS1500	shore	0.713668	1.12503e-07	cg27003849	PRMT8	Body	island	0.771012	3.46595e-32
cg00117600	PIGB	5'UTR	island	0.79417	6.063e-06	cg16006383	CCDC53	TSS200	island	0.71327	1.15196e-07	cg16303825	SEC13	TSS200	island	0.770948	3.53166e-32
cg02454483	NAP1L4	TSS1500	island	0.793958	6.12254e-06	cg22448677	RNF6	TSS1500	island	0.713266	1.15224e-07	cg04029715	RPL38	5'UTR	island	0.770931	3.55015e-32
cg23079041	TRIM24	Body	opensea	0.793941	6.12746e-06	cg20802515	SPO11	TSS200	island	0.713137	1.16104e-07	cg19640130	RTKN2	Body	island	0.770915	3.56644e-32
cg15375239	SPINT2	5'UTR	island	0.793938	6.12829e-06	cg21709322	PPM1G	TSS1500	island	0.713115	1.16257e-07	cg25824226	EBAG9	TSS1500	shore	0.770861	3.62456e-32
cg15538418	H3F3B	TSS1500	shore	0.793935	6.12917e-06	cg00455333	KIF2C	TSS200	island	0.7131	1.16364e-07	cg19545232	SLC8A3	5'UTR	shore	0.77081	3.67934e-32
cg13850762	TECTA	TSS1500	opensea	0.7938	6.16752e-06	cg13686012	PGR	TSS200	shore	0.713041	1.16773e-07	cg19610869	C5orf52	5'UTR	island	0.770765	3.7289e-32
cg09165129	DGKI	Body	opensea	0.793781	6.17289e-06	cg07517005	NPHP4	5'UTR	island	0.712929	1.17545e-07	cg02411961	ENHO	TSS200	island	0.770735	3.76194e-32
cg02976359	CHL1	5'UTR	shelf	0.793708	6.19378e-06	cg00555293	BLOC1S3	TSS1500	island	0.712754	1.18771e-07	cg03506799	CHSY1	TSS1500	shore	0.770704	3.79641e-32
cg10303487	DPYS	1stExon	island	0.793689	6.19901e-06	cg14598950	MLH1	1stExon	island	0.712687	1.19242e-07	cg00894222	PRMT7	5'UTR	island	0.77068	3.82298e-32
cg23353000	LSM12	Body	opensea	0.793586	6.22864e-06	cg10694442	ARVCF	TSS200	island	0.712576	1.20035e-07	cg24525646	ELP2	TSS200	island	0.77056	3.96148e-32
cg02757998	PLXNC1	Body	shelf	0.793563	6.2354e-06	cg03053813	ZNF628	5'UTR	shore	0.71211	1.23385e-07	cg21611524	BAT4	TSS1500	shore	0.770495	4.03819e-32
cg02403541	C12orf43	5'UTR	island	0.793516	6.24877e-06	cg12909012	PAIP2B	TSS1500	shore	0.712032	1.23955e-07	cg26136285	HSPA13	TSS1500	island	0.77048	4.05576e-32
cg07176589	ZFHX4	5'UTR	shore	0.793495	6.25493e-06	cg03961800	ANKRD35	TSS1500	opensea	0.711773	1.25862e-07	cg12932492	CYP19A1	5'UTR	opensea	0.770443	4.10076e-32
cg13210580	MPZ	Body	opensea	0.79344	6.27076e-06	cg21631878	SETD2	Body	shore	0.711505	1.27869e-07	cg16430404	DDX24	TSS200	island	0.770348	4.21685e-32
cg23162554	CCDC43	TSS1500	shore	0.793365	6.29232e-06	cg18757066	ZC3H15	1stExon	island	0.711472	1.28118e-07	cg15160742	PPPDE1	Body	shore	0.770332	4.23666e-32
cg25684999	PTF1A	TSS1500	island	0.793319	6.30571e-06	cg21849393	FLT3	Body	shore	0.71138	1.28813e-07	cg17129331	TACO1	1stExon	island	0.770258	4.331e-32
cg08041364	JAG2	5'UTR	opensea	0.79321	6.33756e-06	cg08169020	ZFP36L1	Body	island	0.711315	1.29308e-07	cg15308062	C12orf39	Body	island	0.770196	4.40998e-32
cg12749890	ATP8A1	Body	opensea	0.793185	6.34464e-06	cg06534061	ARGLU1	TSS200	island	0.711161	1.30485e-07	cg00318799	FBF1	TSS200	island	0.77013	4.49729e-32
cg17784591	TRIM39	Body	opensea	0.793169	6.3496e-06	cg07714708	EDN1	TSS200	opensea	0.710845	1.32934e-07	cg23091406	IRF2	TSS1500	island	0.770103	4.5333e-32
cg26615813	STAC	1stExon	island	0.793142	6.35745e-06	cg07515350	RPLP1	TSS200	shore	0.710805	1.33245e-07	cg21209815	C9orf16	TSS1500	shore	0.770098	4.53995e-32
cg02014690	DGCR6	5'UTR	island	0.793118	6.36424e-06	cg19927836	SYS1	Body	shore	0.710465	1.35929e-07	cg18029791	GALNT7	TSS200	shore	0.770051	4.60295e-32
cg17462203	RPIA	Body	shore	0.792938	6.41733e-06	cg06656260	C12orf62	5'UTR	shore	0.710346	1.36886e-07	cg21096118	VPS52	TSS1500	island	0.769998	4.67481e-32
cg26819633	SEMA6D	Body	opensea	0.792871	6.43711e-06	cg18763326	TAGLN2	5'UTR	island	0.710176	1.38259e-07	cg19038968	C11orf10	Body	island	0.769906	4.80378e-32
cg12500498	ABCB8	TSS200	island	0.792783	6.46324e-06	cg11465371	AHCY	TSS1500	opensea	0.710168	1.3832e-07	cg00221745	FBXL15	TSS200	island	0.769745	5.03637e-32
cg22995232	SLC22A9	TSS1500	opensea	0.792739	6.47632e-06	cg21682057	GMDS	TSS200	island	0.70939	1.44761e-07	cg16791267	PEX5	TSS1500	island	0.769731	5.05727e-32
cg19917083	TMEM87B	Body	shore	0.792675	6.49524e-06	cg08318506	PDHX	Body	island	0.70932	1.45353e-07	cg15006866	CECR5	Body	island	0.769714	5.08205e-32
cg01084239	TUB	TSS1500	island	0.792212	6.63453e-06	cg22280359	PGM3	TSS1500	island	0.709298	1.45537e-07	cg06864275	SBNO2	5'UTR	island	0.769668	5.152e-32
cg16348385	YPEL3	1stExon	shore	0.792126	6.66079e-06	cg05670530	KLF10	Body	island	0.709108	1.47165e-07	cg03509813	NCAPG	TSS200	island	0.769615	5.23251e-32
cg02739708	RGS20	Body	island	0.791949	6.71486e-06	cg07123132	BTBD8	1stExon	island	0.709055	1.47616e-07	cg09418984	MYADM	TSS200	island	0.769523	5.37537e-32
cg02459447	PLEKHH3	TSS1500	shore	0.791892	6.73246e-06	cg16412986	RAPH1	TSS1500	shore	0.708918	1.48803e-07	cg04673371	MKLN1	TSS1500	shore	0.769484	5.43826e-32
cg03851155	HAS3	TSS1500	island	0.791862	6.74172e-06	cg10244047	BAI3	5'UTR	shore	0.708856	1.49345e-07	cg02626873	SNPH	5'UTR	shore	0.769462	5.47386e-32
cg00751021	PARD3B	Body	opensea	0.791791	6.76338e-06	cg06960514	TRAM1	Body	island	0.708716	1.50567e-07	cg25970266	CSK	TSS200	shore	0.769405	5.565e-32
cg08416723	C3orf25	TSS200	island	0.791746	6.77734e-06	cg18364779	HIST1H4C	1stExon	island	0.708703	1.50678e-07	cg11997899	DLX5	TSS200	island	0.769274	5.78302e-32
cg18074611	PALLD	Body	opensea	0.791728	6.78308e-06	cg02286990	CCDC28B	TSS200	shore	0.708609	1.51509e-07	cg20224223	C11orf46	TSS200	island	0.769104	6.07933e-32
cg10861925	CBLL1	TSS200	island	0.791596	6.82398e-06	cg24397552	EIF2AK4	TSS1500	shore	0.708501	1.52464e-07	cg26270345	SCGB3A1	3'UTR	island	0.76909	6.10473e-32
cg27113059	LIPG	TSS200	island	0.791536	6.84285e-06	cg26333156	PUSL1	TSS1500	island	0.708273	1.54497e-07	cg22573456	TSEN2	TSS1500	shore	0.768948	6.36416e-32
cg07517005	NPHP4	5'UTR	island	0.791342	6.90337e-06	cg12263485	HNRNPA1	TSS1500	shore	0.708272	1.54507e-07	cg00637058	BNIP2	TSS200	island	0.768931	6.396e-32
cg02565702	TACC1	5'UTR	island	0.791076	6.98753e-06	cg08522107	ZNF354C	TSS1500	shore	0.708271	1.54518e-07	cg17603321	ADAM17	TSS1500	island	0.768881	6.49034e-32
cg13097319	BBS2	Body	island	0.790916	7.03877e-06	cg10624768	DNAJA1	TSS1500	shore	0.708142	1.55677e-07	cg19866445	PDCD6	TSS200	island	0.76887	6.51125e-32
cg20710777	TSLP	Body	shelf	0.79088	7.0503e-06	cg20401102	PDLIM5	TSS200	island	0.708057	1.56448e-07	cg03670115	DYNC1I2	5'UTR	island	0.768869	6.51311e-32
cg01002381	PAX9	Body	island	0.79078	7.08214e-06	cg22537964	ATP6V1H	5'UTR	shore	0.707822	1.58601e-07	cg26101410	HAND2	TSS200	shore	0.768816	6.61356e-32
cg23627022	SERPINE2	5'UTR	opensea	0.790609	7.13764e-06	cg02577368	LYSMD4	1stExon	island	0.707677	1.59939e-07	cg12317811	RSL24D1	TSS1500	shore	0.768659	6.92458e-32
cg18485193	MYO10	1stExon	island	0.790341	7.22481e-06	cg23397015	INHBB	TSS1500	island	0.706957	1.66748e-07	cg08178035	LRRC23	TSS200	opensea	0.768579	7.0882e-32
cg17876581	ARHGAP10	TSS200	island	0.790291	7.24104e-06	cg26812967	COPA	5'UTR	island	0.706788	1.68381e-07	cg22514595	WDR73	TSS200	island	0.768502	7.24961e-32
cg22007559	PACRGL	Body	opensea	0.79023	7.26124e-06	cg16103834	ZSCAN16	TSS200	opensea	0.706788	1.68386e-07	cg21137773	C3orf58	TSS200	island	0.76844	7.38263e-32
cg02700891	TRH	5'UTR	island	0.790117	7.29846e-06	cg02595263	MRPS28	TSS200	shore	0.706777	1.6849e-07	cg08176609	POMGNT1	Body	opensea	0.768431	7.4027e-32
cg22817421	FLJ45244	TSS200	island	0.790011	7.33348e-06	cg02105485	CCDC109B	TSS200	island	0.706777	1.68495e-07	cg03072102	CEP97	TSS200	shore	0.768405	7.45871e-32
cg06750585	CHPF2	5'UTR	island	0.789976	7.3451e-06	cg06300141	DYNC1LI1	TSS1500	island	0.706742	1.68838e-07	cg15937081	C14orf106	5'UTR	shore	0.768353	7.57331e-32
cg01245423	FANCC	TSS1500	island	0.78963	7.4609e-06	cg06101225	STIL	TSS200	island	0.706661	1.69621e-07	cg07234911	FEZ2	1stExon	island	0.768303	7.68532e-32
cg03761543	ST6GALNAC5	Body	opensea	0.78958	7.47793e-06	cg03799835	COL1A1	Body	opensea	0.706643	1.69797e-07	cg16623755	CHD2	Body	island	0.768209	7.8989e-32
cg02565672	UFC1	1stExon	opensea	0.789314	7.56809e-06	cg22710219	MARCKSL1	Body	island	0.706594	1.70284e-07	cg03402805	ITFG2	1stExon	island	0.768189	7.94383e-32
cg14081251	ST6GALNAC4	5'UTR	shore	0.789298	7.57368e-06	cg00131958	CAMLG	TSS1500	shore	0.70657	1.70523e-07	cg08845510	CLSTN1	1stExon	island	0.76818	7.96444e-32
cg22053565	COG6	TSS1500	shore	0.789228	7.5975e-06	cg13244707	UQCRC2	TSS1500	opensea	0.706512	1.71092e-07	cg11214846	PRR11	TSS200	shore	0.768113	8.12314e-32
cg21601852	ADIPOR2	3'UTR	opensea	0.789212	7.6031e-06	cg08456130	RMND1	TSS200	island	0.706443	1.71774e-07	cg19319069	UBE2H	TSS1500	shore	0.768105	8.14142e-32
cg17960442	CAMK4	TSS1500	island	0.788895	7.71207e-06	cg15300989	SIP1	TSS200	shore	0.706184	1.74361e-07	cg02117565	RBM4B	TSS200	island	0.768061	8.24739e-32
cg05240982	TRIM27	Body	opensea	0.78886	7.72449e-06	cg01630150	SHC4	TSS1500	shore	0.706131	1.74888e-07	cg25278669	ZBTB3	TSS1500	island	0.768037	8.30346e-32
cg25141441	RORA	Body	opensea	0.788804	7.74393e-06	cg06919709	C1orf63	Body	island	0.706083	1.75373e-07	cg18800391	CUL9	TSS200	island	0.767975	8.45566e-32
cg24723693	SAMD4A	Body	opensea	0.788527	7.84083e-06	cg18727501	HERC3	TSS200	island	0.706017	1.7604e-07	cg19828362	MRPL52	TSS200	island	0.767888	8.67365e-32
cg19189965	ABCB9	TSS200	island	0.78847	7.86072e-06	cg23884626	CCHCR1	TSS1500	island	0.705904	1.77195e-07	cg19286686	ACVR1	5'UTR	opensea	0.767797	8.90526e-32
cg24800175	CACNA1A	Body	shore	0.788281	7.92784e-06	cg16562445	PHF1	5'UTR	island	0.705891	1.77325e-07	cg02796905	FAM63B	1stExon	island	0.767759	9.00415e-32
cg14572758	LASP1	1stExon	island	0.788195	7.95845e-06	cg21892409	C11orf49	1stExon	island	0.705588	1.8044e-07	cg07950216	ZNF665	TSS200	shore	0.767653	9.28741e-32
cg25724283	DCLK1	TSS200	island	0.78816	7.97076e-06	cg27591196	CSGALNACT2	5'UTR	shore	0.705262	1.83853e-07	cg03995567	KCTD17	Body	island	0.767648	9.30189e-32
cg10316989	ZBTB8B	TSS1500	shore	0.787304	8.28171e-06	cg25470175	FAM73A	Body	opensea	0.705091	1.85674e-07	cg07596086	CHMP1A	Body	island	0.767619	9.37838e-32
cg00335712	ATOH1	TSS1500	island	0.787223	8.31174e-06	cg16889368	MRPL15	TSS200	shore	0.704979	1.86871e-07	cg02982400	NSUN3	Body	island	0.767564	9.53095e-32
cg05721515	FLJ45983	Body	island	0.787199	8.32085e-06	cg05240017	TTC33	TSS200	island	0.704892	1.87807e-07	cg08358813	PVRL1	TSS200	island	0.767262	1.04046e-31
cg16248783	CYP1B1	TSS1500	island	0.787134	8.34495e-06	cg06287318	NKX2-2	TSS1500	island	0.704618	1.90779e-07	cg24911146	CAMLG	TSS1500	shore	0.767165	1.07034e-31
cg09307284	ZNF569	5'UTR	island	0.787019	8.38755e-06	cg04421973	ADAMTS9	Body	shore	0.704326	1.93993e-07	cg24144687	LYPLA1	TSS200	island	0.767148	1.07556e-31
cg03527919	FAT4	TSS200	island	0.786476	8.59254e-06	cg18243910	TAP2	3'UTR	opensea	0.70417	1.95727e-07	cg16920581	PARP11	1stExon	island	0.766915	1.15067e-31
cg14789590	BPIL2	TSS1500	opensea	0.786275	8.66962e-06	cg19131049	TNRC6B	TSS200	shore	0.704145	1.96013e-07	cg22105702	FRAS1	TSS200	island	0.766898	1.15635e-31
cg03029127	KATNB1	5'UTR	shore	0.786111	8.73316e-06	cg23954057	QKI	TSS1500	opensea	0.704135	1.96121e-07	cg20535044	KIAA1712	TSS1500	shore	0.766848	1.17327e-31
cg22791976	PAFAH1B2	5'UTR	shore	0.7858	8.85415e-06	cg21927362	MRPS30	TSS200	shore	0.703978	1.97888e-07	cg11911250	HCN3	TSS200	island	0.76681	1.1863e-31
cg21387988	SORCS2	Body	shore	0.785766	8.86754e-06	cg21210124	GADD45G	TSS1500	island	0.703869	1.99118e-07	cg17035708	GTF2H4	1stExon	shore	0.766732	1.21354e-31
cg21850448	AFF1	Body	opensea	0.7857	8.89337e-06	cg22176566	SLC2A1	1stExon	island	0.703725	2.00771e-07	cg08682582	GADD45B	TSS200	island	0.766612	1.25625e-31
cg22361413	PBX1	Body	opensea	0.785672	8.90457e-06	cg02107279	ANKH	Body	shore	0.703706	2.0098e-07	cg18404974	PEX26	TSS200	island	0.766464	1.31119e-31
cg26629969	LRRC4B	5'UTR	island	0.785655	8.91112e-06	cg00128654	C14orf102	5'UTR	shore	0.703695	2.01109e-07	cg04665838	ZNF212	TSS200	island	0.766459	1.31319e-31
cg04426977	FAM107B	Body	opensea	0.785127	9.12135e-06	cg06622591	RMND5B	5'UTR	island	0.703593	2.0228e-07	cg16449840	COPZ1	TSS1500	opensea	0.766377	1.34486e-31
cg19231082	C3orf1	TSS1500	shore	0.785032	9.15966e-06	cg24334790	ARL5A	TSS200	shore	0.703583	2.02394e-07	cg11305077	VASH1	TSS200	island	0.766316	1.36879e-31
cg20555922	FAM83C	TSS200	shore	0.785023	9.16337e-06	cg22955449	GSTO2	TSS200	shore	0.703475	2.03653e-07	cg19389641	SCNN1A	Body	island	0.766213	1.41015e-31
cg02561726	DUSP19	Body	opensea	0.785016	9.16613e-06	cg12203394	NUDC	Body	island	0.703473	2.03671e-07	cg09068665	CACNA1C	TSS200	shore	0.766164	1.43017e-31
cg04192580	ACSL3	5'UTR	island	0.784982	9.17995e-06	cg16007772	C14orf149	Body	shore	0.703186	2.07027e-07	cg17267805	CXCL12	TSS200	island	0.766161	1.43123e-31
cg05446629	B3GAT1	1stExon	island	0.784775	9.26383e-06	cg00103783	MPDU1	Body	island	0.70305	2.08634e-07	cg07207957	TMEM33	TSS200	shore	0.766101	1.45622e-31
cg06833656	TBCD	Body	opensea	0.784352	9.43775e-06	cg10513696	MRPS35	TSS200	island	0.703018	2.09014e-07	cg02589459	ATP6V0E1	TSS200	island	0.7661	1.45684e-31
cg11640046	INPP5F	Body	opensea	0.784246	9.48193e-06	cg03381304	MCPH1	TSS1500	island	0.702929	2.10077e-07	cg23954489	FAM59A	1stExon	island	0.766099	1.45726e-31
cg17733919	C22orf39	Body	island	0.784203	9.49981e-06	cg21040360	TTC15	TSS200	shore	0.702546	2.14706e-07	cg20891443	TPBG	TSS1500	shore	0.766091	1.46046e-31
cg18764577	LAMA1	5'UTR	island	0.783905	9.62485e-06	cg09295063	C11orf60	5'UTR	opensea	0.702374	2.16808e-07	cg11034191	INPP4B	TSS200	island	0.766076	1.46699e-31
cg24450157	DHX16	1stExon	island	0.783904	9.6251e-06	cg07009835	MTSS1L	TSS200	island	0.702216	2.18767e-07	cg25789723	IL15	TSS200	island	0.766068	1.4703e-31
cg03515372	ROBO1	Body	opensea	0.783811	9.66438e-06	cg00032852	CHCHD3	TSS1500	shore	0.702161	2.19451e-07	cg27341933	PTPLAD1	1stExon	island	0.765991	1.50349e-31
cg23875509	CUZD1	Body	opensea	0.783769	9.68196e-06	cg13235992	PRCC	TSS1500	shore	0.702145	2.19649e-07	cg25537846	DDX25	TSS1500	shore	0.765924	1.53256e-31
cg17622968	KIAA1919	TSS200	island	0.783279	9.89202e-06	cg20034215	HSBP1L1	1stExon	island	0.702067	2.2062e-07	cg23092250	ASPHD2	TSS1500	island	0.765839	1.57052e-31
cg13236166	C13orf1	TSS1500	shore	0.783037	9.99702e-06	cg24339043	SPRYD3	TSS1500	shore	0.702026	2.21126e-07	cg06334213	KIAA1407	TSS1500	shore	0.76582	1.57912e-31
cg14048797	ALDOB	Body	opensea	0.783009	1.0009e-05	cg07396495	RBL2	Body	island	0.70163	2.26149e-07	cg23197280	TSTA3	TSS200	island	0.765809	1.5844e-31
cg06648709	GLB1L3	Body	opensea	0.782833	1.00861e-05	cg23293329	TMEM107	TSS1500	island	0.701606	2.26458e-07	cg07210784	AZI2	TSS1500	shore	0.765683	1.64307e-31
cg18527435	DNAH7	TSS200	island	0.782744	1.01256e-05	cg01336260	SAMD3	Body	opensea	0.701494	2.2789e-07	cg26449836	SSBP1	TSS200	island	0.765664	1.65175e-31
cg11087939	STRN	3'UTR	opensea	0.782725	1.01337e-05	cg13582960	RAGE	5'UTR	island	0.701349	2.2977e-07	cg12212217	KIAA0319L	Body	opensea	0.765561	1.70163e-31
cg07132125	SORL1	Body	shore	0.782185	1.03744e-05	cg08702007	PAN3	TSS200	island	0.701346	2.29801e-07	cg08593074	C19orf51	TSS1500	shore	0.765442	1.7608e-31
cg00982974	CUX1	Body	opensea	0.781957	1.04779e-05	cg10444556	IFT140	TSS1500	island	0.701312	2.30255e-07	cg05703344	TCTN1	TSS200	island	0.765393	1.78592e-31
cg18202928	FBXL7	Body	opensea	0.781942	1.04847e-05	cg04864609	CBX1	TSS200	island	0.701294	2.30478e-07	cg10149091	AHSA2	1stExon	island	0.765298	1.83561e-31
cg03312805	FAM19A5	Body	shelf	0.781911	1.04985e-05	cg23239742	RPP30	TSS200	opensea	0.701272	2.30774e-07	cg06156849	C16orf58	1stExon	island	0.765155	1.91261e-31
cg16413333	PTPN12	TSS200	island	0.781895	1.0506e-05	cg20743744	C4orf42	TSS1500	island	0.701173	2.32064e-07	cg16985320	RB1	TSS1500	shore	0.765033	1.98063e-31
cg19578297	EXOC7	TSS1500	island	0.781846	1.05285e-05	cg05511483	HIST1H3I	TSS200	shore	0.7008	2.36997e-07	cg06275059	PCDP1	TSS1500	island	0.764923	2.04432e-31
cg19141913	RAB3IL1	Body	shore	0.781665	1.06111e-05	cg18224077	LOC399959	Body	opensea	0.700732	2.3791e-07	cg26015190	ANKRD12	5'UTR	shore	0.764919	2.04687e-31
cg22780026	MPHOSPH8	Body	opensea	0.781333	1.0765e-05	cg08623062	CA8	TSS1500	shore	0.700711	2.38187e-07	cg22224625	PFKFB3	TSS1500	island	0.764748	2.14989e-31
cg14213160	GDF15	TSS1500	shore	0.781267	1.07955e-05	cg23758120	HDAC5	TSS200	island	0.700417	2.42165e-07	cg25715328	ZNF426	5'UTR	island	0.764634	2.22091e-31
cg09283223	ALDOA	5'UTR	shelf	0.781181	1.08359e-05	cg02303361	AP2S1	TSS200	shore	0.700297	2.43813e-07	cg07531020	LONP2	TSS200	island	0.76463	2.22328e-31
cg08343755	LYPD3	Body	island	0.781097	1.0875e-05	cg00247489	CR2	Body	island	0.700284	2.43991e-07	cg12934574	TTBK2	5'UTR	shore	0.764603	2.24059e-31
cg11979589	COL25A1	TSS200	island	0.781041	1.09015e-05	cg24510909	POLM	TSS1500	island	0.700272	2.44149e-07	cg15765896	SPRYD3	Body	island	0.764388	2.38339e-31
cg20929229	GGA2	TSS200	island	0.780922	1.09575e-05	cg27346088	SLC16A9	TSS200	island	0.70016	2.45697e-07	cg01227359	IDH1	5'UTR	shore	0.764373	2.39376e-31
cg12701942	PBX1	Body	opensea	0.780848	1.09928e-05	cg16203863	WDR73	TSS1500	shore	0.700045	2.47296e-07	cg24466109	FIP1L1	Body	shore	0.764327	2.42507e-31
cg08582028	NKAIN2	Body	opensea	0.780766	1.10318e-05	cg18269183	ETV5	TSS1500	shore	0.699772	2.51114e-07	cg18789958	HCN1	Body	shore	0.764313	2.43517e-31
cg10950202	RPL32	5'UTR	island	0.780754	1.10371e-05	cg22080728	C4orf33	TSS200	island	0.699498	2.55001e-07	cg01352921	MOSPD3	1stExon	island	0.764238	2.4879e-31
cg15937525	LPAR3	Body	opensea	0.780734	1.10468e-05	cg06038409	LOC100128731	TSS1500	island	0.699496	2.55028e-07	cg25574724	ANKRD31	TSS1500	shore	0.764166	2.53921e-31
cg05647859	LIN7A	TSS200	shore	0.780725	1.10512e-05	cg13398993	ARMC1	5'UTR	island	0.699402	2.56382e-07	cg16889368	MRPL15	TSS200	shore	0.764041	2.63213e-31
cg01513516	TMEM163	Body	shore	0.78071	1.10585e-05	cg22295116	TUBB4	TSS200	shore	0.699366	2.56896e-07	cg01058983	TBC1D5	TSS1500	shore	0.763872	2.76227e-31
cg13409170	NR6A1	Body	island	0.780686	1.10697e-05	cg03141069	OBSCN	Body	island	0.699355	2.57057e-07	cg01065920	NDUFA12	Body	shore	0.763841	2.78689e-31
cg15925492	DGKZ	TSS1500	shore	0.780683	1.1071e-05	cg13738195	DCHS2	TSS1500	shore	0.699319	2.57578e-07	cg26737766	GALE	TSS200	island	0.763792	2.82579e-31
cg00323305	THRB	TSS1500	island	0.780626	1.10983e-05	cg07119855	CNOT2	1stExon	island	0.699314	2.57644e-07	cg03423968	BUB3	Body	island	0.763723	2.88192e-31
cg08148618	NOV	Body	shelf	0.780554	1.11327e-05	cg04726661	TOP1	Body	island	0.699174	2.5968e-07	cg22263512	RTF1	TSS200	island	0.763684	2.91449e-31
cg11221265	SDHC	Body	island	0.780538	1.11403e-05	cg22086535	TCERG1	TSS200	island	0.699117	2.60516e-07	cg10041810	TXNDC17	1stExon	island	0.763558	3.02115e-31
cg13500489	LCA5L	5'UTR	shelf	0.780447	1.11842e-05	cg01798157	BTG2	3'UTR	shore	0.698949	2.62977e-07	cg21918126	NRXN3	Body	island	0.763489	3.08107e-31
cg26022183	PAQR6	5'UTR	island	0.78035	1.12309e-05	cg18849799	FBXL12	1stExon	island	0.698938	2.63135e-07	cg03315662	PHKG2	TSS1500	shore	0.763414	3.14741e-31
cg00347863	SGCE	Body	opensea	0.780103	1.1351e-05	cg17469356	TUSC2	TSS1500	island	0.69874	2.66068e-07	cg09392173	MCFD2	5'UTR	shore	0.763361	3.19511e-31
cg04664153	GPR39	TSS200	island	0.779736	1.15312e-05	cg16162350	MECOM	Body	island	0.698731	2.66192e-07	cg16921775	ZNF641	TSS200	shore	0.763359	3.19743e-31
cg19864129	ZNF225	TSS1500	shore	0.779507	1.16452e-05	cg04212729	PLEKHG3	TSS200	island	0.698712	2.66482e-07	cg22960907	PSMB1	Body	shore	0.763356	3.20036e-31
cg17078656	VPS13D	Body	opensea	0.779448	1.16744e-05	cg12180123	PAPOLG	TSS200	island	0.698564	2.68695e-07	cg03652343	HERC4	TSS200	shore	0.763192	3.35289e-31
cg26654994	POM121L2	TSS1500	island	0.779238	1.17799e-05	cg05015306	ZNF878	Body	shore	0.698523	2.69304e-07	cg05908077	BRD2	5'UTR	island	0.763154	3.38905e-31
cg24141863	WDR17	TSS200	shore	0.779184	1.18071e-05	cg19685976	SPTBN4	TSS1500	island	0.698397	2.71209e-07	cg20225275	ATP6V0E1	Body	island	0.763125	3.41783e-31
cg00197006	COTL1	Body	opensea	0.779032	1.18841e-05	cg11508413	GSX1	TSS1500	shore	0.698364	2.71709e-07	cg06533200	KCNQ1	TSS200	shore	0.762979	3.56214e-31
cg09822907	EME1	TSS200	island	0.778926	1.19379e-05	cg07070694	ZFYVE1	1stExon	island	0.698189	2.7438e-07	cg03650429	FBXO17	Body	island	0.762972	3.56954e-31
cg17936155	RAB36	TSS200	island	0.778856	1.19739e-05	cg15123035	ZNF642	TSS200	island	0.698165	2.74743e-07	cg07961406	FBXL8	TSS1500	island	0.762858	3.6865e-31
cg22132013	THRB	5'UTR	opensea	0.778709	1.20491e-05	cg15195321	NBLA00301	Body	island	0.69816	2.74826e-07	cg26736273	MPV17L2	TSS200	island	0.762686	3.87126e-31
cg24454243	EFCAB10	TSS200	shore	0.778672	1.20684e-05	cg21861305	CD2	TSS1500	opensea	0.698137	2.7518e-07	cg11951961	C8orf41	1stExon	shore	0.762649	3.91293e-31
cg03049303	C10orf76	TSS1500	shore	0.778215	1.23056e-05	cg10240449	PFN1	TSS1500	island	0.698119	2.75453e-07	cg05675803	C6orf52	Body	island	0.762458	4.13025e-31
cg14712983	TNFRSF8	Body	opensea	0.778163	1.23329e-05	cg10371306	TMEM9B	5'UTR	island	0.698007	2.77187e-07	cg20167532	PTPRU	Body	island	0.7624	4.19882e-31
cg26023938	ATP5G1	TSS1500	shore	0.778133	1.23487e-05	cg13571707	RASGRF1	TSS1500	island	0.697932	2.78341e-07	cg01611748	MAN1A1	5'UTR	island	0.762219	4.42013e-31
cg01098981	OLFM4	TSS1500	opensea	0.777675	1.25911e-05	cg00966398	PRMT8	Body	island	0.69774	2.81338e-07	cg19060823	NUP107	Body	shore	0.762202	4.44055e-31
cg03035921	CLASP1	TSS200	island	0.777666	1.25957e-05	cg04925803	NMT2	1stExon	island	0.697605	2.83459e-07	cg18468394	TLX3	TSS1500	island	0.762108	4.56086e-31
cg08621406	SPEF2	Body	island	0.777566	1.26497e-05	cg11495544	GRB2	TSS1500	shore	0.697531	2.84623e-07	cg05011482	GSTZ1	TSS200	island	0.761967	4.74645e-31
cg18350894	ELF2	Body	shore	0.777532	1.26676e-05	cg23081079	GLB1	TSS200	shore	0.697465	2.85675e-07	cg26973854	DLX4	TSS1500	island	0.761832	4.93155e-31
cg05486872	MYOM1	3'UTR	shore	0.777456	1.27086e-05	cg22931309	C12orf65	TSS200	island	0.697303	2.8826e-07	cg01453053	TOMM34	1stExon	island	0.76183	4.93376e-31
cg16457489	37681	5'UTR	opensea	0.776849	1.30395e-05	cg05175606	ANKRD11	5'UTR	island	0.697257	2.88999e-07	cg04406444	SMYD2	Body	island	0.761785	4.99663e-31
cg26103369	KIAA0317	5'UTR	opensea	0.776831	1.30493e-05	cg22662036	PBX2	TSS1500	opensea	0.697193	2.90032e-07	cg25555137	BCR	1stExon	island	0.761776	5.00921e-31
cg08717425	STK3	Body	opensea	0.776592	1.31819e-05	cg10968756	HIF1AN	1stExon	opensea	0.697138	2.90915e-07	cg09922117	C12orf73	TSS1500	shore	0.761667	5.16685e-31
cg16068923	EZH1	5'UTR	shore	0.776434	1.32699e-05	cg13583586	PTDSS2	Body	shore	0.69641	3.02909e-07	cg15392489	CYP26B1	TSS1500	shore	0.761657	5.18174e-31
cg15886632	FKBP2	5'UTR	island	0.776434	1.327e-05	cg15140619	ACAD9	TSS1500	shore	0.696369	3.03594e-07	cg12478378	HIST1H2BN	TSS200	island	0.761525	5.37808e-31
cg07402337	MTDH	Body	opensea	0.776417	1.32796e-05	cg12668710	DDX59	TSS200	island	0.696298	3.04799e-07	cg04820387	PCMTD2	5'UTR	shore	0.761514	5.39445e-31
cg01025894	HCG18	Body	shelf	0.776285	1.33534e-05	cg11724516	SLC46A2	TSS200	island	0.696168	3.06993e-07	cg12538248	CA8	TSS200	island	0.761506	5.40742e-31
cg16231906	BMPR1A	5'UTR	opensea	0.775853	1.35983e-05	cg04509074	C5orf38	Body	island	0.696141	3.07451e-07	cg04184946	AKTIP	TSS200	island	0.761456	5.48328e-31
cg15897613	LUZP1	Body	opensea	0.775782	1.3639e-05	cg08228813	ZNF879	Body	shore	0.696115	3.07889e-07	cg16988129	CCND3	5'UTR	island	0.761423	5.53445e-31
cg07172280	DPP7	TSS1500	island	0.775564	1.37647e-05	cg11190552	PECI	TSS1500	island	0.695876	3.11985e-07	cg14747339	STX7	TSS200	shore	0.761398	5.57425e-31
cg17977409	SH3GL2	1stExon	island	0.775559	1.37678e-05	cg11049323	C11orf51	TSS200	island	0.695857	3.12314e-07	cg06090421	PPM1D	TSS1500	shore	0.761369	5.62009e-31
cg04835638	FHIT	Body	opensea	0.775495	1.38049e-05	cg07328209	MCC	TSS200	shore	0.695731	3.14502e-07	cg21377712	PWP2	TSS1500	island	0.76132	5.69859e-31
cg06712181	DCTPP1	5'UTR	island	0.775337	1.38963e-05	cg17519650	OTX1	TSS200	island	0.695631	3.16247e-07	cg06879705	LIPT1	5'UTR	island	0.761197	5.89898e-31
cg18929511	ASAH1	TSS1500	shore	0.775272	1.39346e-05	cg26120584	LARP4	Body	shore	0.695624	3.16357e-07	cg06751705	C7orf44	TSS200	island	0.761169	5.94623e-31
cg02666955	C7orf50	Body	shore	0.775167	1.39962e-05	cg04605932	ZNF20	TSS200	island	0.695581	3.17115e-07	cg00667360	ALDOA	5'UTR	shore	0.761121	6.02658e-31
cg20141824	CPNE1	5'UTR	opensea	0.775057	1.40609e-05	cg00011284	RBL2	Body	shore	0.69558	3.17136e-07	cg13576883	LOC100190940	TSS200	island	0.761114	6.0383e-31
cg02917381	MEIS2	TSS1500	shore	0.774888	1.41601e-05	cg13417824	RPP38	5'UTR	island	0.695501	3.18524e-07	cg00098112	YAF2	Body	island	0.761112	6.04219e-31
cg01626459	BEND6	5'UTR	shore	0.774884	1.41625e-05	cg09936566	NUF2	5'UTR	island	0.695215	3.23587e-07	cg01693652	RPS21	TSS1500	shore	0.761055	6.1396e-31
cg19324313	PRDM2	5'UTR	opensea	0.774827	1.41966e-05	cg14193678	ZNF197	TSS200	island	0.695106	3.25533e-07	cg23975062	PLEKHB2	TSS200	shore	0.761033	6.17823e-31
cg00829688	ATF2	5'UTR	island	0.774812	1.42053e-05	cg00502555	GPX4	TSS1500	island	0.694926	3.28782e-07	cg03876184	SUPT7L	TSS1500	island	0.760836	6.53086e-31
cg23866759	PCBD2	Body	island	0.77465	1.4302e-05	cg21412992	NFIA	Body	shore	0.694794	3.31179e-07	cg23040649	HES2	Body	island	0.760788	6.61873e-31
cg22092811	C3orf26	Body	island	0.774605	1.43292e-05	cg20095680	BAX	TSS200	island	0.694617	3.34419e-07	cg02420102	C11orf65	5'UTR	opensea	0.760774	6.64489e-31
cg18850264	MBNL1	Body	opensea	0.774126	1.46184e-05	cg11677722	MED29	TSS1500	island	0.694607	3.34607e-07	cg01503348	SVEP1	TSS200	shore	0.760759	6.67247e-31
cg24786174	ZNF516	Body	shelf	0.774103	1.46326e-05	cg21872391	SMNDC1	5'UTR	shore	0.694124	3.43595e-07	cg26690474	LRP8	Body	island	0.760722	6.74226e-31
cg15704521	GNA12	Body	shore	0.774027	1.46787e-05	cg27460943	NR3C2	5'UTR	shore	0.693474	3.56059e-07	cg17057138	C3orf21	TSS1500	island	0.760619	6.94092e-31
cg09484752	PCDHGA4	Body	shelf	0.773788	1.48259e-05	cg10688991	DLX3	5'UTR	island	0.693383	3.57838e-07	cg16606185	C21orf33	1stExon	island	0.760609	6.96047e-31
cg21159893	SCYL1	TSS200	shore	0.77345	1.50358e-05	cg20824549	ACBD6	TSS1500	shore	0.693312	3.59241e-07	cg07517487	TNFRSF19	5'UTR	island	0.760563	7.05212e-31
cg24808318	CTSF	TSS200	island	0.773419	1.50552e-05	cg11227559	FAM173B	TSS1500	shore	0.692967	3.66079e-07	cg23530288	PSMD13	TSS200	island	0.760518	7.14082e-31
cg09650180	GMEB2	Body	shelf	0.773169	1.52123e-05	cg04292187	B3GALNT2	TSS1500	island	0.692883	3.67766e-07	cg13689681	CDC14B	TSS200	island	0.760447	7.28412e-31
cg07165811	NFIC	Body	island	0.773152	1.52227e-05	cg01749347	TFR2	Body	island	0.692882	3.67787e-07	cg08578305	KRAS	TSS200	opensea	0.760442	7.29593e-31
cg09087937	CCDC117	3'UTR	opensea	0.773081	1.52678e-05	cg03874092	BCL11A	1stExon	shore	0.69283	3.68835e-07	cg04230910	SLC2A12	TSS200	opensea	0.760425	7.33057e-31
cg26136772	FOXK1	Body	shelf	0.773053	1.52856e-05	cg04350358	NUS1	TSS1500	shore	0.69263	3.72876e-07	cg14230390	SETD1B	Body	island	0.760317	7.55447e-31
cg07105285	MTNR1B	TSS200	shore	0.773014	1.53098e-05	cg03987890	TERF2	TSS200	island	0.692313	3.79377e-07	cg02471993	NEDD9	TSS200	opensea	0.759916	8.45337e-31
cg16384862	CWC15	5'UTR	island	0.773005	1.53161e-05	cg16635314	CSDAP1	Body	island	0.692142	3.82925e-07	cg00923919	HPS4	5'UTR	island	0.75987	8.56387e-31
cg18011078	MAD1L1	Body	shore	0.772893	1.53869e-05	cg02734472	WDR90	TSS200	island	0.692094	3.83923e-07	cg06663068	PRRT3	1stExon	island	0.759846	8.62253e-31
cg11204830	SH3GLB1	TSS1500	shore	0.772581	1.55869e-05	cg16479674	ZNF672	TSS1500	shore	0.692042	3.85031e-07	cg06033368	MAFF	TSS1500	island	0.759709	8.95774e-31
cg11705311	GPR133	Body	opensea	0.77255	1.56073e-05	cg06433694	ZNF285A	TSS200	opensea	0.691725	3.9171e-07	cg03352347	HIPK1	TSS200	shore	0.759621	9.18211e-31
cg18685561	36951	TSS1500	island	0.772385	1.57138e-05	cg10894102	CLIC4	Body	island	0.691463	3.97329e-07	cg09852079	SLC30A9	TSS1500	shore	0.759596	9.24625e-31
cg07654712	SOCS5	1stExon	island	0.772227	1.58171e-05	cg15556558	STRN	TSS1500	shore	0.691325	4.00318e-07	cg02585098	FAM178A	TSS200	shore	0.759512	9.46514e-31
cg15129608	PRKCG	Body	island	0.771858	1.60599e-05	cg08305552	LOC390595	TSS1500	opensea	0.69112	4.04811e-07	cg21472700	DYNC1I2	TSS200	island	0.75944	9.65853e-31
cg02160684	TRIB1	Body	shelf	0.77176	1.61244e-05	cg16331679	C6orf103	1stExon	island	0.691103	4.05172e-07	cg01834210	HAND1	TSS1500	island	0.75937	9.84868e-31
cg13468685	PLEK	Body	opensea	0.771602	1.62296e-05	cg20935025	NFKBIA	TSS200	shore	0.691084	4.05585e-07	cg13730743	NCRNA00085	Body	island	0.75927	1.01284e-30
cg11964564	KCNS2	5'UTR	island	0.771569	1.62519e-05	cg16252637	C1orf198	5'UTR	island	0.691015	4.07123e-07	cg11081729	ZNF347	TSS200	island	0.759252	1.01792e-30
cg11707219	FGF17	Body	island	0.771549	1.62651e-05	cg02215641	KCNIP4	Body	opensea	0.690827	4.11281e-07	cg14759078	METAP2	TSS1500	shore	0.759249	1.01866e-30
cg15646782	FAM55C	5'UTR	island	0.771454	1.63293e-05	cg08711724	NOC3L	Body	shore	0.690814	4.11567e-07	cg27661381	PVRL2	Body	island	0.759228	1.02481e-30
cg23024343	COG5	Body	shelf	0.771422	1.63509e-05	cg03997398	ABLIM3	5'UTR	island	0.690724	4.13579e-07	cg14238081	RAB15	1stExon	island	0.759202	1.03232e-30
cg03006654	ANKRD46	5'UTR	shore	0.771395	1.63691e-05	cg00893343	UFSP2	Body	island	0.690677	4.14629e-07	cg14483317	RPS14	5'UTR	shore	0.759194	1.03458e-30
cg26563583	KIAA0040	1stExon	island	0.771304	1.64299e-05	cg27474554	FAM134C	1stExon	island	0.690611	4.1612e-07	cg10907941	SIRT5	TSS200	island	0.759134	1.05186e-30
cg05602161	USP49	5'UTR	opensea	0.771268	1.64545e-05	cg11674844	GPN2	1stExon	island	0.690292	4.23367e-07	cg09214920	SLC25A24	TSS1500	shore	0.758989	1.09544e-30
cg15585318	WNT5A	Body	island	0.771199	1.65013e-05	cg07378058	CEP72	TSS200	island	0.690134	4.27003e-07	cg00730794	PSME2	TSS1500	island	0.758957	1.10532e-30
cg27293358	ZNF573	TSS200	island	0.770954	1.66678e-05	cg01324793	EIF2C1	Body	island	0.689932	4.31681e-07	cg07713031	GNG7	TSS200	island	0.758866	1.13371e-30
cg12162996	CCDC105	Body	shelf	0.770804	1.67707e-05	cg03892601	CNTNAP2	Body	shore	0.689808	4.34586e-07	cg10026473	HPDL	TSS200	island	0.75884	1.1418e-30
cg27372468	SLC22A4	1stExon	island	0.770418	1.70386e-05	cg02081001	TMEM86A	Body	shore	0.689767	4.35538e-07	cg12068969	TSPAN3	Body	shore	0.758814	1.1503e-30
cg15368583	PPTC7	TSS200	island	0.770259	1.71496e-05	cg12859234	DDHD2	5'UTR	island	0.689747	4.36008e-07	cg12836610	MTCH2	Body	shore	0.758664	1.19924e-30
cg21146912	TLK1	Body	shore	0.770126	1.72431e-05	cg03167980	MLXIPL	Body	island	0.689456	4.42921e-07	cg21079394	YARS2	1stExon	shore	0.758662	1.20001e-30
cg19529842	LY96	TSS1500	opensea	0.770107	1.72566e-05	cg12418686	ITGA1	Body	shore	0.689385	4.44612e-07	cg03575467	NPAS1	Body	island	0.758503	1.25398e-30
cg15227982	C10orf26	TSS200	opensea	0.769996	1.73351e-05	cg15697849	DBX2	TSS1500	island	0.689298	4.46688e-07	cg02073919	CMC1	TSS1500	island	0.758354	1.30719e-30
cg20563910	MSX2	1stExon	island	0.769947	1.73697e-05	cg18994062	CLEC4GP1	Body	island	0.68926	4.47609e-07	cg24753473	MAP2	5'UTR	shore	0.758305	1.32522e-30
cg05067406	SLC6A2	Body	opensea	0.769785	1.74846e-05	cg17886133	STAMBPL1	5'UTR	shore	0.689214	4.4872e-07	cg25422937	ACAD10	5'UTR	island	0.758196	1.36595e-30
cg06160973	LRP1	1stExon	shore	0.769702	1.75444e-05	cg14340070	GPATCH1	TSS200	shore	0.689131	4.50737e-07	cg09089653	H2AFY	5'UTR	island	0.758169	1.37618e-30
cg17123676	NAV1	Body	opensea	0.769671	1.75662e-05	cg23227555	ADI1	1stExon	island	0.689052	4.5264e-07	cg09419297	HMG20A	TSS1500	island	0.758161	1.3793e-30
cg17547420	ADD1	Body	opensea	0.769454	1.77223e-05	cg18200827	CCDC150	Body	shore	0.689046	4.52791e-07	cg26754448	C12orf57	TSS1500	shore	0.757947	1.46359e-30
cg04261408	SDC2	Body	island	0.769213	1.78972e-05	cg17329249	MAT2B	1stExon	shelf	0.688878	4.56905e-07	cg07582845	TPD52L1	Body	island	0.757913	1.47733e-30
cg11500774	SYT3	5'UTR	island	0.769171	1.79278e-05	cg05380503	HECW1	TSS1500	shore	0.68871	4.61042e-07	cg24403968	TXN2	TSS200	opensea	0.757901	1.48218e-30
cg27191019	DLAT	TSS200	shore	0.769114	1.79693e-05	cg16174341	PFDN5	Body	shore	0.688543	4.65215e-07	cg12104764	MMAB	TSS200	island	0.757847	1.5048e-30
cg08401758	SLC7A5	Body	opensea	0.76911	1.79727e-05	cg20145149	BCAS2	TSS1500	opensea	0.688502	4.66224e-07	cg15864184	PTPN1	TSS200	island	0.757717	1.55991e-30
cg04332534	ZNF382	5'UTR	island	0.769014	1.80427e-05	cg19401923	MRPL19	TSS200	shore	0.688345	4.7017e-07	cg13655923	PTRH2	5'UTR	shore	0.757705	1.56527e-30
cg17419623	PTGS2	TSS200	island	0.768948	1.80912e-05	cg16611852	RNF187	Body	island	0.688244	4.72734e-07	cg18730422	PECI	Body	island	0.757704	1.56541e-30
cg14065881	CNOT4	Body	opensea	0.768856	1.81587e-05	cg15993083	CCND2	TSS1500	island	0.688181	4.74339e-07	cg00102023	ZFP161	TSS200	island	0.757703	1.56586e-30
cg16750275	MCF2L	Body	shelf	0.768604	1.83458e-05	cg23476955	AP1M1	TSS200	island	0.688134	4.75516e-07	cg11897314	PRR16	TSS200	island	0.757643	1.59213e-30
cg18762647	BPTF	Body	opensea	0.768579	1.83642e-05	cg10070969	HIST1H2AM	TSS200	shore	0.688071	4.77121e-07	cg22889246	PFDN6	5'UTR	shore	0.757594	1.6141e-30
cg27222368	OXR1	Body	shelf	0.768531	1.84003e-05	cg18792584	TOR1AIP1	TSS200	shore	0.687939	4.80522e-07	cg23921342	CSMD2	Body	island	0.757548	1.6349e-30
cg06978273	TACR2	Body	shore	0.768494	1.84276e-05	cg01494551	ZSCAN12	Body	shore	0.687799	4.84126e-07	cg23533254	TNIK	Body	shore	0.757428	1.68973e-30
cg00760474	TMEM218	5'UTR	opensea	0.767994	1.88048e-05	cg13121699	ZNF804A	TSS1500	shore	0.687531	4.91124e-07	cg01497501	ZFAND2A	TSS1500	island	0.75741	1.69836e-30
cg20872937	GALR1	TSS200	island	0.767968	1.88248e-05	cg00255142	NEU1	TSS200	island	0.687527	4.91244e-07	cg08416650	LPCAT2	1stExon	island	0.757394	1.70601e-30
cg05964000	USP24	Body	opensea	0.767881	1.88908e-05	cg20511056	C1orf83	1stExon	shore	0.687415	4.94177e-07	cg00001245	MRPS25	1stExon	island	0.75738	1.71262e-30
cg12043511	FRZB	Body	opensea	0.767047	1.95375e-05	cg21713812	KHDRBS1	Body	island	0.687292	4.97443e-07	cg07052476	POLR2H	TSS200	island	0.757326	1.73803e-30
cg14008648	AP2S1	1stExon	island	0.766966	1.9601e-05	cg15593187	HSPA9	TSS1500	shore	0.687126	5.01877e-07	cg18469103	LRRC58	TSS1500	shore	0.757285	1.75786e-30
cg12158124	INPP4A	5'UTR	opensea	0.766846	1.96957e-05	cg22067481	ZNF611	5'UTR	shelf	0.686593	5.16356e-07	cg22606062	CCNI	5'UTR	shore	0.757193	1.80349e-30
cg26889840	GPBP1L1	TSS1500	shore	0.766801	1.97315e-05	cg02374912	PREPL	TSS200	island	0.686473	5.19658e-07	cg26334832	IFT52	5'UTR	shore	0.75715	1.82478e-30
cg06585734	FYCO1	TSS1500	shore	0.76676	1.97645e-05	cg26839728	CASZ1	5'UTR	island	0.686468	5.19784e-07	cg20659378	RNF121	TSS200	opensea	0.757136	1.83223e-30
cg03226737	SYT9	TSS200	island	0.766523	1.99535e-05	cg23874078	CEPT1	TSS1500	shore	0.685859	5.36911e-07	cg12166806	TXNRD1	5'UTR	island	0.757019	1.89215e-30
cg04211818	BTBD12	5'UTR	island	0.766521	1.99549e-05	cg01806346	MAN2B2	TSS1500	shore	0.685807	5.38387e-07	cg05435286	NEK10	TSS200	island	0.756855	1.97975e-30
cg06357807	MYB	Body	island	0.766128	2.02718e-05	cg07023791	NRG3	TSS1500	island	0.685798	5.38661e-07	cg00162643	DDX58	TSS200	shore	0.756834	1.99132e-30
cg07371612	HMGXB3	5'UTR	shore	0.766097	2.02972e-05	cg25294646	OBFC1	TSS200	shore	0.68578	5.39172e-07	cg27213157	RGL2	5'UTR	island	0.756725	2.05182e-30
cg07438617	HOXB4	1stExon	island	0.766072	2.03176e-05	cg17855783	DNAJC16	TSS1500	shore	0.685687	5.41843e-07	cg26571142	SEC1	TSS1500	island	0.756721	2.05441e-30
cg12726960	STAC	TSS1500	island	0.766006	2.03717e-05	cg21011830	RPL18AP3	Body	island	0.685584	5.44794e-07	cg24320612	GATA5	TSS1500	island	0.75668	2.07758e-30
cg19304507	MTMR3	TSS200	island	0.765992	2.03826e-05	cg13299931	CYB5RL	5'UTR	shore	0.685386	5.50569e-07	cg07154956	MAP2K3	TSS200	island	0.756621	2.11201e-30
cg16309876	PAX1	Body	shore	0.765954	2.04136e-05	cg22377290	RPL18AP3	TSS200	island	0.685349	5.51632e-07	cg02429622	SVIL	TSS200	island	0.756536	2.162e-30
cg26908818	ADAMTS16	Body	opensea	0.765935	2.04291e-05	cg00636639	RBM18	TSS200	island	0.685339	5.51941e-07	cg16822606	LEPRE1	TSS1500	island	0.756395	2.24731e-30
cg26865258	TMEM160	TSS200	island	0.765836	2.05106e-05	cg14946105	ALOXE3	TSS200	shore	0.685278	5.53709e-07	cg03784229	C7orf41	Body	island	0.756323	2.29261e-30
cg24080291	NARS2	Body	shelf	0.76582	2.05237e-05	cg07536704	KIAA1967	5'UTR	island	0.68523	5.55118e-07	cg27169873	PIP5K1C	TSS200	island	0.756303	2.30515e-30
cg23888340	CYGB	1stExon	island	0.765721	2.06051e-05	cg03401266	FGF12	TSS1500	opensea	0.685198	5.56072e-07	cg18433268	RAD54B	5'UTR	island	0.756219	2.35867e-30
cg06713374	EMP2	1stExon	island	0.765343	2.09184e-05	cg22693458	SLC12A9	TSS1500	island	0.685168	5.56964e-07	cg08618802	GPR98	TSS200	island	0.756149	2.40467e-30
cg12083535	SLC17A8	3'UTR	opensea	0.765059	2.11571e-05	cg05797418	TRIOBP	TSS1500	island	0.685101	5.58922e-07	cg02622316	ZSCAN12	Body	island	0.756103	2.43518e-30
cg02116889	RAPGEF6	TSS1500	shore	0.765041	2.11722e-05	cg09842540	AKT1S1	TSS1500	island	0.685015	5.61481e-07	cg05511403	RBM22	TSS1500	shore	0.756059	2.4648e-30
cg03878496	CCND3	TSS200	island	0.764999	2.12077e-05	cg25338581	ERGIC2	TSS1500	shore	0.684868	5.65861e-07	cg01034696	SLC39A7	TSS1500	island	0.756028	2.48596e-30
cg07979579	C13orf1	Body	opensea	0.76485	2.13342e-05	cg00443971	HAND2	TSS200	island	0.684844	5.66591e-07	cg00109076	SLITRK5	Body	shore	0.756003	2.50304e-30
cg17288694	WDR37	TSS200	island	0.764823	2.13576e-05	cg13151527	LOC284688	Body	opensea	0.684824	5.672e-07	cg21246624	MMP11	TSS200	island	0.755944	2.54436e-30
cg16459519	SYT15	1stExon	island	0.764787	2.13879e-05	cg18821316	CRTC2	TSS200	island	0.684808	5.67662e-07	cg21840256	C12orf41	TSS200	island	0.755909	2.56862e-30
cg19380578	ZNF311	Body	opensea	0.764656	2.14998e-05	cg00387771	HELLS	TSS1500	island	0.684675	5.71671e-07	cg19738576	TMEM48	TSS200	island	0.755783	2.65881e-30
cg03423112	CTSF	5'UTR	island	0.764637	2.15158e-05	cg01159004	B4GALT5	TSS1500	island	0.684623	5.73265e-07	cg27228563	STOML1	1stExon	island	0.755724	2.70223e-30
cg22022957	CDKN1C	TSS1500	shore	0.764632	2.15203e-05	cg04236901	KIAA1712	TSS200	island	0.684587	5.7436e-07	cg11028609	ALG12	TSS200	island	0.755682	2.73407e-30
cg27114026	CELA1	Body	opensea	0.764621	2.15293e-05	cg24214152	ALX1	TSS200	shore	0.684511	5.76659e-07	cg09374293	PRMT2	Body	island	0.755641	2.76477e-30
cg04887663	URGCP	TSS1500	island	0.764547	2.15932e-05	cg16970702	SFRS7	TSS200	island	0.684446	5.7865e-07	cg00296938	P4HTM	3'UTR	island	0.755585	2.80756e-30
cg15842276	MTNR1B	TSS200	shore	0.764418	2.17045e-05	cg12686317	PYGO1	Body	island	0.68417	5.87134e-07	cg02557432	COL9A3	TSS1500	island	0.755534	2.84718e-30
cg00012522	ARRDC4	1stExon	island	0.764345	2.1767e-05	cg26062174	RICTOR	TSS1500	island	0.684159	5.87468e-07	cg26670245	PHOSPHO2	5'UTR	island	0.755456	2.9085e-30
cg19171596	STL	TSS200	island	0.764269	2.18333e-05	cg00532413	DYRK4	Body	opensea	0.683794	5.98883e-07	cg21642649	C21orf66	1stExon	island	0.755423	2.93546e-30
cg22026376	CAST	Body	shelf	0.764087	2.19911e-05	cg07878486	ZNF132	TSS1500	island	0.683713	6.01471e-07	cg05494069	PRKAA2	Body	shore	0.755408	2.94731e-30
cg24333422	FBP1	5'UTR	island	0.764067	2.20089e-05	cg01462744	HLA-E	TSS200	shore	0.683443	6.10067e-07	cg07556829	CEND1	5'UTR	shore	0.755311	3.02686e-30
cg20831648	ODZ4	Body	opensea	0.764049	2.2025e-05	cg19328333	IMMP1L	5'UTR	shore	0.683294	6.14874e-07	cg20594725	SFRS5	TSS200	island	0.755297	3.03785e-30
cg07687814	C7orf60	TSS200	island	0.76396	2.21024e-05	cg25793831	ARMC9	TSS1500	shore	0.683154	6.19428e-07	cg22951641	ARIH2	TSS1500	island	0.755296	3.03906e-30
cg17765885	PRRT4	TSS1500	shore	0.763771	2.22688e-05	cg18484665	THUMPD2	Body	shore	0.683038	6.23197e-07	cg10852661	CCNG1	TSS200	island	0.755232	3.09255e-30
cg21371003	C17orf67	TSS200	opensea	0.763764	2.22746e-05	cg12760563	DLGAP1	Body	opensea	0.682725	6.33536e-07	cg22260952	CHST11	Body	shore	0.755231	3.09362e-30
cg27534520	IGF1R	Body	opensea	0.763741	2.22952e-05	cg02372393	SP2	TSS200	shore	0.682706	6.34167e-07	cg15010067	MRPL54	Body	island	0.755191	3.12803e-30
cg03524627	CDC25B	1stExon	shore	0.763715	2.23182e-05	cg07444288	CWF19L2	TSS200	island	0.682312	6.47401e-07	cg13015872	KIAA0586	TSS1500	shore	0.755174	3.14195e-30
cg07267515	N4BP1	5'UTR	shore	0.763692	2.23383e-05	cg15468925	DIAPH3	Body	shore	0.682283	6.48393e-07	cg02922601	UPK3A	TSS200	island	0.755125	3.18425e-30
cg03469054	TMEM132D	1stExon	island	0.763686	2.23441e-05	cg14026561	LOC441177	Body	shore	0.682247	6.49619e-07	cg04184877	CDR2	TSS1500	island	0.75506	3.24184e-30
cg07835283	GALNT10	Body	shore	0.763588	2.24308e-05	cg23745839	SLC6A5	Body	shelf	0.682128	6.53677e-07	cg23253879	LIG3	TSS200	island	0.75505	3.25086e-30
cg19847638	NT5C	TSS1500	shore	0.763517	2.24937e-05	cg16309876	PAX1	Body	shore	0.681844	6.63451e-07	cg00992659	RCC2	TSS1500	shore	0.754966	3.32637e-30
cg19247001	BCCIP	TSS200	island	0.763466	2.25393e-05	cg03671748	GRK4	TSS200	island	0.681783	6.65583e-07	cg04473020	PPDPF	TSS200	island	0.754874	3.4106e-30
cg15880762	GALK2	TSS1500	shore	0.763306	2.26822e-05	cg13995325	FAM125B	Body	shore	0.681756	6.66517e-07	cg15412736	PTEN	TSS1500	island	0.754738	3.5401e-30
cg14985421	RNF182	3'UTR	opensea	0.763166	2.28086e-05	cg17138684	TSPAN3	TSS200	shore	0.681732	6.67346e-07	cg27122942	SNORD15A	TSS1500	shore	0.754735	3.54254e-30
cg23558438	GSTO2	TSS200	shore	0.763133	2.28386e-05	cg02937925	PLXDC2	TSS200	island	0.681648	6.70284e-07	cg23513644	MPHOSPH10	TSS1500	shore	0.754673	3.60389e-30
cg04966255	DENND3	Body	shelf	0.763025	2.29354e-05	cg05073845	FOXO1	1stExon	island	0.681647	6.70346e-07	cg07139762	ZNF334	TSS200	island	0.754645	3.6306e-30
cg02637438	ST3GAL1	TSS200	island	0.76299	2.29676e-05	cg22715562	ZNF20	TSS200	shore	0.681464	6.76777e-07	cg03944810	KLF7	TSS1500	shore	0.754501	3.77629e-30
cg11780934	ANKRD13B	TSS1500	island	0.762879	2.30684e-05	cg22379207	ZNF790	1stExon	island	0.681453	6.77171e-07	cg13355248	NPTX1	1stExon	island	0.754381	3.90191e-30
cg18414754	C3orf72	Body	island	0.762762	2.31747e-05	cg04921669	CCDC24	TSS200	island	0.681376	6.79896e-07	cg22405973	MAPK1	TSS200	island	0.754371	3.91324e-30
cg21140353	C5orf45	TSS200	island	0.76275	2.31865e-05	cg01453053	TOMM34	1stExon	island	0.681119	6.89081e-07	cg25421855	AHDC1	TSS1500	island	0.75435	3.93565e-30
cg04662250	C17orf103	TSS1500	opensea	0.762679	2.32509e-05	cg14820927	C18orf10	Body	shore	0.681114	6.89265e-07	cg07947490	ACVR1C	Body	shore	0.754279	4.01227e-30
cg17788362	SYNCRIP	1stExon	island	0.762633	2.32934e-05	cg23521281	WDR75	Body	shore	0.681054	6.91392e-07	cg20934652	H2AFZ	TSS1500	island	0.754206	4.09235e-30
cg14137286	ZNF438	5'UTR	opensea	0.762076	2.38097e-05	cg06179469	RBMS1	TSS200	shore	0.680868	6.98129e-07	cg08328513	BHMT2	Body	island	0.754126	4.18351e-30
cg00571448	KDM5B	Body	island	0.762039	2.38446e-05	cg10725227	AIM1	Body	opensea	0.680796	7.00753e-07	cg07469408	JDP2	TSS200	island	0.754107	4.20519e-30
cg10824063	NELL1	TSS200	island	0.76192	2.39564e-05	cg13530292	DEDD2	5'UTR	island	0.680557	7.09531e-07	cg27112570	TMEM205	TSS200	island	0.754079	4.23659e-30
cg16264330	ADAD1	Body	shore	0.761845	2.40263e-05	cg03575467	NPAS1	Body	island	0.680118	7.25908e-07	cg18233595	PRRC1	5'UTR	island	0.754028	4.29672e-30
cg10291648	TIRAP	TSS200	island	0.761821	2.40497e-05	cg15907699	ISY1	5'UTR	island	0.680048	7.28559e-07	cg07744166	WASF3	TSS1500	shore	0.754023	4.30246e-30
cg26662578	FAM101A	5'UTR	shelf	0.761521	2.43343e-05	cg02424179	ALG1	Body	shore	0.680028	7.29323e-07	cg15769201	SLC35F5	TSS1500	island	0.753981	4.35096e-30
cg24077016	PLXNA2	Body	opensea	0.761496	2.43579e-05	cg22249281	SHKBP1	1stExon	island	0.679897	7.34316e-07	cg19816938	ABR	Body	island	0.753977	4.35589e-30
cg11000057	PPM1L	Body	opensea	0.761467	2.43858e-05	cg16391783	C15orf34	TSS1500	shore	0.67978	7.3876e-07	cg22364668	SLC17A7	TSS200	shore	0.75397	4.36441e-30
cg11891983	RPL17	TSS200	shore	0.761281	2.45638e-05	cg24515341	RNF220	5'UTR	island	0.679756	7.3969e-07	cg13337238	HIST1H4A	TSS1500	island	0.753959	4.3773e-30
cg25984671	TCF15	TSS200	island	0.761096	2.47424e-05	cg25039393	FERMT2	TSS1500	shore	0.679678	7.42687e-07	cg05940202	RAD21	TSS200	island	0.753894	4.45584e-30
cg16190888	ANTXR1	Body	opensea	0.761013	2.48227e-05	cg06636527	PDE4DIP	TSS1500	island	0.679671	7.42956e-07	cg16874634	C12orf45	TSS200	shore	0.753663	4.74502e-30
cg11278602	HCG4	Body	island	0.760778	2.50524e-05	cg09934789	TRIB1	Body	shore	0.679449	7.5158e-07	cg19129336	CCDC132	Body	opensea	0.753626	4.79201e-30
cg23633666	ZNF485	TSS200	island	0.760764	2.5066e-05	cg07309124	CTNNA3	Body	opensea	0.679318	7.56668e-07	cg00387156	LENG9	TSS200	island	0.753583	4.84816e-30
cg26703520	SNRPC	Body	shelf	0.760495	2.53301e-05	cg23286646	SIM2	Body	island	0.679298	7.57479e-07	cg26369505	UBE2O	1stExon	island	0.753434	5.04942e-30
cg22513924	NMNAT2	Body	island	0.760359	2.54652e-05	cg13101624	C17orf91	TSS1500	island	0.679245	7.59533e-07	cg16013246	SNHG3-RCC1	Body	opensea	0.75343	5.05376e-30
cg19490297	REST	TSS200	island	0.760277	2.55469e-05	cg00773810	FAM133B	Body	shore	0.679204	7.61176e-07	cg14453612	ARMC10	TSS1500	island	0.753334	5.18754e-30
cg04308089	NR2F2	TSS200	shelf	0.7602	2.56238e-05	cg22874960	NDE1	1stExon	opensea	0.679168	7.62572e-07	cg24117442	SOCS2	TSS200	shore	0.753272	5.27572e-30
cg24548919	TIMELESS	3'UTR	opensea	0.759975	2.58493e-05	cg09547219	CAP1	TSS1500	island	0.678857	7.74943e-07	cg18146629	MAGOHB	TSS200	island	0.753177	5.41309e-30
cg23728359	CYTH3	Body	opensea	0.759958	2.5866e-05	cg19622662	DUSP27	Body	island	0.67873	7.80068e-07	cg04506628	SNRPC	Body	shore	0.753176	5.4154e-30
cg09017434	40603	1stExon	island	0.75993	2.58947e-05	cg25785378	MED15	Body	shore	0.678638	7.83782e-07	cg00870662	PARD6G	TSS1500	shore	0.753173	5.41952e-30
cg13936680	USP42	Body	opensea	0.759869	2.59554e-05	cg04621578	IGSF9B	Body	island	0.678601	7.8529e-07	cg11976166	TGFB2	1stExon	shore	0.753016	5.6541e-30
cg05566591	MGC23284	Body	island	0.759758	2.6068e-05	cg00848394	WDR51A	TSS200	island	0.678589	7.85741e-07	cg09468912	NCOA2	TSS1500	island	0.752984	5.70436e-30
cg22605364	NCOA6	Body	opensea	0.759417	2.64154e-05	cg06691218	PNMA2	5'UTR	shore	0.678486	7.89942e-07	cg24345247	HIST1H4A	1stExon	shore	0.752899	5.83634e-30
cg16975027	GLS	5'UTR	island	0.75929	2.65462e-05	cg20949383	CDK6	5'UTR	island	0.67848	7.90178e-07	cg02638057	C1orf103	TSS200	island	0.752879	5.86842e-30
cg17484036	NKAIN3	TSS1500	island	0.759031	2.68137e-05	cg05807885	GOLT1A	TSS200	opensea	0.678463	7.90894e-07	cg18112295	RIOK2	TSS1500	island	0.752834	5.94011e-30
cg01722932	MTNR1B	TSS200	shore	0.758792	2.70637e-05	cg15571561	ARPP-21	5'UTR	opensea	0.67846	7.91006e-07	cg19924714	DAAM1	5'UTR	shore	0.75275	6.07679e-30
cg03935807	SAMD4B	5'UTR	island	0.758769	2.70876e-05	cg24408199	EIF2B5	TSS200	shore	0.678432	7.92174e-07	cg06016431	SLC35B1	TSS1500	opensea	0.752723	6.12149e-30
cg02617469	BAD	Body	island	0.758768	2.70892e-05	cg06725829	ZNF844	TSS200	island	0.67834	7.95919e-07	cg25123614	PKIB	5'UTR	shore	0.752715	6.13551e-30
cg21291880	ARHGAP15	Body	opensea	0.758638	2.72254e-05	cg12532001	DLEU2	Body	shore	0.678253	7.99507e-07	cg26381352	B3GALT4	TSS200	island	0.752667	6.21514e-30
cg06002804	NRCAM	5'UTR	opensea	0.7585	2.73706e-05	cg13454935	NIT2	5'UTR	island	0.677936	8.12689e-07	cg12938239	SNORA26	TSS1500	island	0.752647	6.24942e-30
cg03588299	DIP2C	Body	shore	0.757595	2.83428e-05	cg04425419	GPATCH8	Body	island	0.677923	8.13234e-07	cg25499748	C9orf142	TSS200	island	0.752527	6.45436e-30
cg01739210	MLLT3	Body	island	0.757517	2.84283e-05	cg02713581	RPS27L	5'UTR	island	0.677835	8.16924e-07	cg17342184	RAB1B	TSS200	island	0.752503	6.49647e-30
cg21822187	HMGA2	Body	opensea	0.757112	2.8874e-05	cg24401645	ASPM	1stExon	opensea	0.677809	8.18007e-07	cg12670862	METTL10	TSS1500	island	0.752479	6.53885e-30
cg03963853	MGRN1	Body	island	0.757099	2.88883e-05	cg00445566	LOC729678	Body	island	0.677678	8.23556e-07	cg05916509	IFT88	TSS1500	shore	0.752468	6.5578e-30
cg18799510	GRIN3A	1stExon	shore	0.756861	2.9154e-05	cg22053854	PIH1D2	1stExon	shore	0.677473	8.32262e-07	cg23285465	C21orf67	TSS1500	shore	0.752365	6.74361e-30
cg09181339	SLC7A6	TSS1500	island	0.756856	2.91599e-05	cg12842219	ARL4D	TSS200	island	0.677442	8.33599e-07	cg02639929	CNIH	TSS200	island	0.752325	6.81586e-30
cg00777689	KCNK1	1stExon	island	0.756797	2.92258e-05	cg08377569	ZNF768	TSS200	island	0.67738	8.36265e-07	cg26440355	TMOD2	TSS200	island	0.752287	6.88783e-30
cg15283212	C18orf45	Body	shelf	0.756755	2.92732e-05	cg25684999	PTF1A	TSS1500	island	0.677325	8.38649e-07	cg08461107	KIAA1462	5'UTR	island	0.752283	6.89407e-30
cg03884082	NBL1	Body	island	0.756581	2.94688e-05	cg24193339	TTLL12	TSS1500	island	0.677078	8.49352e-07	cg15890173	ANKRD31	TSS200	island	0.752236	6.98235e-30
cg00475235	ANKFN1	Body	opensea	0.756442	2.96261e-05	cg05958749	C3orf25	TSS1500	shore	0.676915	8.56493e-07	cg17642426	PSTK	1stExon	island	0.752195	7.0595e-30
cg17298788	MEGF6	Body	opensea	0.756406	2.96668e-05	cg05891823	UBL5	TSS200	island	0.676831	8.60166e-07	cg11602555	CORO7	Body	island	0.752136	7.17339e-30
cg11215976	ACTN2	1stExon	island	0.756386	2.96888e-05	cg00084687	GATAD1	1stExon	island	0.676433	8.77904e-07	cg15055355	CYP26A1	TSS200	island	0.751996	7.44858e-30
cg08523343	ANKH	TSS1500	shore	0.756371	2.97067e-05	cg04220088	SCOC	Body	shore	0.676118	8.92172e-07	cg00551648	USF1	TSS200	opensea	0.751945	7.55227e-30
cg12439388	TRIM26	Body	opensea	0.756291	2.97972e-05	cg14025299	SPATA5L1	TSS200	shore	0.675668	9.1294e-07	cg20145365	ZNF284	TSS200	island	0.751824	7.80237e-30
cg21219327	SUV420H1	5'UTR	island	0.756148	2.99609e-05	cg05569086	LYNX1	1stExon	island	0.67559	9.16606e-07	cg24320643	ADAM17	Body	island	0.751824	7.80298e-30
cg23919376	HDGF2	Body	island	0.755956	3.01814e-05	cg05794227	OGFOD1	TSS1500	island	0.675555	9.18232e-07	cg26407100	CTSB	TSS1500	island	0.7517	8.06781e-30
cg12612527	EXOC2	Body	island	0.755926	3.02159e-05	cg03768777	VASH2	1stExon	island	0.67537	9.26948e-07	cg03441227	PHTF1	1stExon	shore	0.751697	8.07495e-30
cg09850601	CENPT	5'UTR	island	0.755851	3.03027e-05	cg06792911	SLC2A1	TSS200	shore	0.675231	9.3354e-07	cg09548167	OSTC	Body	island	0.751689	8.09187e-30
cg11738421	MCM7	TSS200	island	0.755761	3.04072e-05	cg00336800	APC2	5'UTR	island	0.675155	9.37169e-07	cg03743432	NPY1R	1stExon	shore	0.751654	8.1675e-30
cg07790778	FKBPL	TSS1500	shore	0.755332	3.0908e-05	cg16056044	THRAP3	5'UTR	opensea	0.675039	9.42723e-07	cg24337640	NEU3	TSS200	island	0.751614	8.25681e-30
cg27613174	LFNG	Body	island	0.755201	3.10627e-05	cg18025976	ANKRD17	TSS1500	island	0.67503	9.43132e-07	cg05047367	POP5	TSS1500	shore	0.751603	8.28212e-30
cg13906733	FAM193B	TSS200	island	0.755169	3.11009e-05	cg04590978	CCNJ	TSS1500	island	0.674906	9.49125e-07	cg14556815	C6orf136	Body	shore	0.751565	8.36689e-30
cg10786550	FRY	Body	opensea	0.755163	3.11079e-05	cg22101924	ANKRD34C	TSS200	island	0.674523	9.67804e-07	cg03640148	WDR6	1stExon	island	0.751531	8.44319e-30
cg01834541	PEX14	Body	opensea	0.754975	3.1331e-05	cg21068911	ELMOD1	5'UTR	island	0.674505	9.68667e-07	cg06176410	RPA1	Body	island	0.751522	8.46329e-30
cg19007269	SH3PXD2A	Body	shore	0.754737	3.1616e-05	cg09106586	C6orf48	TSS200	island	0.674489	9.69451e-07	cg06104657	PCGF1	TSS200	island	0.751501	8.51047e-30
cg15440973	FAM158A	5'UTR	island	0.754624	3.17512e-05	cg04830357	PCDHGA1	Body	shore	0.674256	9.81046e-07	cg03064080	ZNF333	TSS1500	shore	0.751462	8.60156e-30
cg07317108	USP6NL	Body	opensea	0.75456	3.18285e-05	cg08315187	PERP	Body	shore	0.674229	9.82354e-07	cg21786957	BUD31	5'UTR	island	0.751288	9.01396e-30
cg13426857	CCHCR1	TSS1500	island	0.75454	3.18533e-05	cg05304331	ZNF561	TSS1500	shore	0.674177	9.84973e-07	cg07989985	CDK5RAP1	TSS200	island	0.75128	9.03248e-30
cg02380715	GPR133	Body	opensea	0.754306	3.2137e-05	cg14534144	TMCO3	Body	shelf	0.674154	9.86102e-07	cg12176476	SIN3A	5'UTR	island	0.7512	9.22954e-30
cg20401521	DAPK1	TSS200	island	0.754069	3.24267e-05	cg01400987	SMEK2	1stExon	island	0.674143	9.86683e-07	cg14908548	MAML1	TSS1500	island	0.751175	9.29113e-30
cg22687081	EP400NL	Body	shelf	0.754027	3.24781e-05	cg06987504	EIF3E	TSS1500	shore	0.674031	9.92284e-07	cg21712678	ZC3H7B	5'UTR	island	0.751163	9.31948e-30
cg04729491	TMEM132D	Body	opensea	0.754018	3.24886e-05	cg20410997	SPRY4	TSS1500	shore	0.673917	9.98047e-07	cg22007227	ZBTB8B	TSS200	island	0.751109	9.45609e-30
cg11974096	EFHD1	TSS200	island	0.753877	3.26632e-05	cg12943155	PODXL2	TSS200	island	0.673894	9.99241e-07	cg15721728	ILK	5'UTR	shore	0.750981	9.78656e-30
cg27535305	SCP2	TSS1500	shore	0.75369	3.28942e-05	cg21335187	RPIA	TSS200	island	0.673803	1.00383e-06	cg08880486	ARSG	5'UTR	island	0.750951	9.86637e-30
cg17208363	TYRO3	Body	island	0.753189	3.3523e-05	cg23101091	CASC3	TSS1500	opensea	0.673793	1.00432e-06	cg22237459	RASSF5	TSS200	island	0.750937	9.9034e-30
cg18480233	CRIM1	Body	island	0.753146	3.35765e-05	cg27210766	BUB1	TSS1500	shore	0.673771	1.00547e-06	cg01211893	ITGA1	TSS1500	shore	0.750916	9.95979e-30
cg01076708	TMEM45B	5'UTR	shelf	0.753116	3.36148e-05	cg20056186	SHC2	Body	island	0.673741	1.007e-06	cg10478435	KCNJ12	5'UTR	island	0.750889	1.00305e-29
cg21183846	FMO4	TSS1500	opensea	0.752841	3.39653e-05	cg19133903	AVPI1	5'UTR	island	0.673669	1.01069e-06	cg02115850	CDT1	1stExon	island	0.750823	1.02097e-29
cg01476795	SH2D4B	Body	opensea	0.752712	3.41307e-05	cg09696301	SLC6A5	TSS1500	island	0.673328	1.0283e-06	cg13514050	GGT7	1stExon	island	0.750814	1.02363e-29
cg01901624	ANKLE2	Body	shore	0.752711	3.41322e-05	cg07251099	CD200	Body	island	0.673283	1.03065e-06	cg01909953	REXO2	TSS200	island	0.750813	1.02381e-29
cg12119715	C22orf41	TSS200	island	0.752631	3.42341e-05	cg23445859	B3GNT4	5'UTR	island	0.673176	1.03621e-06	cg26869362	KBTBD3	5'UTR	shore	0.750792	1.0296e-29
cg10214301	GRAMD1C	TSS1500	shore	0.752043	3.49994e-05	cg23909013	KCNJ6	TSS1500	island	0.673159	1.03711e-06	cg14651183	UQCRB	TSS1500	opensea	0.750785	1.03167e-29
cg00633473	MGC70857	TSS1500	island	0.751775	3.53526e-05	cg08081407	ARF4	TSS1500	shore	0.67308	1.04125e-06	cg14307922	ZNF837	TSS200	island	0.750758	1.03894e-29
cg13996405	SPG20	TSS200	island	0.751653	3.5514e-05	cg02460120	USP15	TSS1500	shore	0.672813	1.05545e-06	cg00024812	ITGB1BP1	TSS1500	island	0.750751	1.04099e-29
cg18239431	EBF2	Body	shore	0.751561	3.56369e-05	cg27507237	NES	TSS1500	shore	0.67279	1.05666e-06	cg12538400	GAS2L1	TSS200	island	0.750745	1.04258e-29
cg14159036	MAD1L1	Body	opensea	0.751553	3.56468e-05	cg10106407	PELI3	TSS200	island	0.672781	1.0571e-06	cg01429321	LOX	5'UTR	island	0.75071	1.05254e-29
cg22321558	TMEM150A	5'UTR	island	0.751484	3.57388e-05	cg14427694	GGCT	TSS200	island	0.672579	1.06798e-06	cg06235991	L3MBTL2	Body	shore	0.750668	1.06441e-29
cg21801127	MSRB3	TSS1500	shore	0.751466	3.57638e-05	cg21112925	FAM96B	Body	island	0.672488	1.07287e-06	cg19067897	BIK	TSS1500	island	0.750664	1.06561e-29
cg11421459	CYP51A1	5'UTR	island	0.751367	3.58964e-05	cg13810727	RBM33	Body	shore	0.672438	1.0756e-06	cg18405297	BLOC1S3	TSS1500	island	0.750529	1.10477e-29
cg09775648	WDR75	Body	shelf	0.751168	3.6164e-05	cg07633499	UFD1L	TSS1500	island	0.672326	1.0817e-06	cg16971380	CTXN2	TSS1500	opensea	0.750301	1.17428e-29
cg01179674	SERINC3	TSS1500	shore	0.751003	3.63871e-05	cg00455216	TOX3	5'UTR	island	0.672212	1.08793e-06	cg07886860	ZNF621	TSS200	island	0.750266	1.18542e-29
cg24507266	PLEC1	1stExon	island	0.750443	3.71546e-05	cg14704079	NAA15	TSS200	island	0.67221	1.08805e-06	cg23582405	LIN52	TSS1500	island	0.750262	1.1865e-29
cg07565710	ZNF235	Body	shelf	0.75036	3.727e-05	cg20382160	UVRAG	TSS200	shore	0.671953	1.10223e-06	cg06900938	GNB2L1	TSS1500	shore	0.750251	1.19007e-29
cg26252281	RAB32	1stExon	island	0.750324	3.73206e-05	cg18861877	COX7C	TSS1500	opensea	0.671578	1.1232e-06	cg04942334	ARL4C	1stExon	island	0.750209	1.20348e-29
cg25939644	ATP6V0E1	Body	opensea	0.750312	3.73366e-05	cg15395441	TMED7-TICAM2	Body	shore	0.671538	1.12545e-06	cg20851465	HIST1H2AM	TSS1500	shore	0.75018	1.21293e-29
cg05600626	CCDC116	3'UTR	opensea	0.750158	3.75508e-05	cg23615676	KCNN2	TSS1500	island	0.671288	1.13969e-06	cg21389394	FAM55C	5'UTR	island	0.750169	1.21638e-29
cg23100411	SDCBP2	TSS200	island	0.75014	3.75765e-05	cg05956899	ZFP1	5'UTR	island	0.671061	1.15277e-06	cg12792086	CPLX1	Body	island	0.750133	1.22804e-29
cg16804603	FLJ22536	Body	opensea	0.74969	3.821e-05	cg04918921	CCDC64	TSS1500	shore	0.671025	1.15486e-06	cg24600560	THAP1	TSS200	island	0.750126	1.2303e-29
cg13974798	TEK	Body	opensea	0.749147	3.89864e-05	cg06059663	KIF26B	Body	island	0.670967	1.1582e-06	cg07789904	MAD2L2	TSS1500	shore	0.750115	1.23407e-29
cg27454412	C7orf50	Body	island	0.748999	3.92003e-05	cg12815697	HSBP1	Body	island	0.670845	1.16532e-06	cg26250143	ITGAE	Body	island	0.750038	1.25972e-29
cg12201961	CD83	TSS1500	island	0.748944	3.92806e-05	cg21524155	TTC39A	Body	opensea	0.67064	1.17733e-06	cg04469873	SOX12	TSS1500	island	0.750027	1.26337e-29
cg25827022	TNK1	Body	island	0.748934	3.92949e-05	cg10739033	ACTR10	TSS1500	shore	0.67048	1.18681e-06	cg10357721	HMOX1	TSS200	island	0.749991	1.27554e-29
cg16269457	RIMS1	Body	opensea	0.748911	3.93276e-05	cg10115827	ALG14	1stExon	island	0.670219	1.20244e-06	cg00191100	ZC3HAV1	TSS200	island	0.749898	1.30787e-29
cg17257944	TXNDC11	TSS1500	island	0.748693	3.96458e-05	cg20937934	LAMA3	TSS200	opensea	0.670205	1.20328e-06	cg00433284	PEMT	TSS200	island	0.749864	1.31946e-29
cg15285436	BCAS3	Body	opensea	0.748651	3.97083e-05	cg05871569	INCENP	5'UTR	shore	0.670125	1.2081e-06	cg18252731	FAM174B	1stExon	island	0.749842	1.32731e-29
cg19163814	EXOSC9	TSS1500	shore	0.748625	3.97453e-05	cg03760035	TIAM1	Body	island	0.669806	1.22753e-06	cg19219437	PCOLCE2	1stExon	island	0.749702	1.37805e-29
cg07419830	ZNF263	TSS1500	island	0.748621	3.97523e-05	cg26091688	ZNF200	5'UTR	island	0.669771	1.22964e-06	cg09686635	C1orf107	1stExon	island	0.749639	1.40108e-29
cg03379131	ADAM15	Body	island	0.748591	3.97957e-05	cg12915591	LOC387763	1stExon	island	0.669716	1.23307e-06	cg05319236	ATPAF2	1stExon	island	0.749636	1.40233e-29
cg25641269	DGKG	3'UTR	opensea	0.748553	3.9852e-05	cg21789620	SHC4	Body	island	0.669602	1.24005e-06	cg20010565	C2orf60	TSS1500	shore	0.749632	1.40375e-29
cg20225915	LRDD	TSS1500	shore	0.74814	4.04635e-05	cg03347050	SNHG8	Body	shore	0.66958	1.24144e-06	cg08115510	AMOTL2	5'UTR	island	0.749496	1.45564e-29
cg08231038	SPATA2	3'UTR	shelf	0.747862	4.0879e-05	cg01888206	STK40	5'UTR	shore	0.669552	1.24317e-06	cg01470704	TCP11L1	TSS1500	island	0.74947	1.46577e-29
cg08850388	BBS9	Body	opensea	0.747788	4.09909e-05	cg00817870	GNS	5'UTR	island	0.669376	1.25414e-06	cg22489277	AMN1	5'UTR	island	0.749231	1.56194e-29
cg19716013	ITM2B	TSS1500	island	0.74773	4.10783e-05	cg25026287	RING1	TSS1500	island	0.66934	1.25641e-06	cg22364503	IMP3	TSS200	island	0.749152	1.59545e-29
cg11513485	LASS6	Body	opensea	0.747366	4.16319e-05	cg23888240	ARIH1	TSS1500	island	0.669203	1.26503e-06	cg26741667	CHD2	Body	island	0.749151	1.59548e-29
cg08216584	SLC4A4	5'UTR	shelf	0.747348	4.16587e-05	cg27421308	PBLD	TSS200	shore	0.669106	1.27113e-06	cg15042995	CYFIP2	TSS200	island	0.749124	1.60716e-29
cg23381224	MINPP1	Body	opensea	0.747279	4.17637e-05	cg16676734	ITPK1	TSS1500	island	0.66907	1.27341e-06	cg10651319	FLJ42289	TSS200	island	0.749089	1.62239e-29
cg06083412	NCOA2	5'UTR	opensea	0.747277	4.17681e-05	cg17279458	ZNF502	TSS200	shore	0.66901	1.27721e-06	cg20604456	LANCL1	5'UTR	shore	0.749083	1.62493e-29
cg02533239	PLCG2	Body	opensea	0.747056	4.21081e-05	cg09754269	RASGRP3	5'UTR	opensea	0.66881	1.28998e-06	cg27654641	ZNF350	TSS200	opensea	0.749049	1.6397e-29
cg21833158	SERPINB5	3'UTR	opensea	0.746979	4.22268e-05	cg06896906	USP36	TSS1500	island	0.668687	1.29789e-06	cg22718774	SIRT3	TSS200	island	0.749044	1.64158e-29
cg24256991	IARS2	Body	island	0.746917	4.23217e-05	cg19540702	LOC729991-MEF2B	Body	island	0.668654	1.30006e-06	cg15564619	SKI	Body	shelf	0.748999	1.66141e-29
cg16270571	ZNF12	TSS200	island	0.746911	4.23325e-05	cg05795931	FRMD4B	TSS200	island	0.668628	1.30171e-06	cg02344078	STK4	1stExon	island	0.748997	1.66251e-29
cg05049646	CCDC41	5'UTR	shore	0.746619	4.2786e-05	cg26811252	RRN3P2	Body	opensea	0.668356	1.31945e-06	cg21285564	MIR1306	TSS1500	shore	0.748953	1.68189e-29
cg02245418	POLR3C	5'UTR	shore	0.746572	4.28598e-05	cg12302718	ADPRHL2	Body	island	0.668264	1.32551e-06	cg07380496	MAP1B	1stExon	island	0.748947	1.68471e-29
cg21667836	PRMT8	TSS1500	shore	0.746524	4.29362e-05	cg18894815	NKX3-2	TSS200	island	0.668258	1.32588e-06	cg27470406	FBXL14	TSS1500	island	0.74887	1.71925e-29
cg27183188	ALDOC	TSS200	opensea	0.746449	4.30539e-05	cg13067649	COL6A6	Body	opensea	0.668237	1.32726e-06	cg10952477	ARHGEF12	TSS1500	island	0.748855	1.72603e-29
cg26549084	FNDC3B	5'UTR	shore	0.746426	4.30891e-05	cg20346096	C18orf22	Body	shore	0.667897	1.34981e-06	cg09161455	NR1D1	Body	island	0.748852	1.72764e-29
cg09936895	ZNF839	TSS1500	shore	0.746042	4.36979e-05	cg15720017	CUL3	Body	opensea	0.667897	1.34986e-06	cg09109477	PAN2	TSS1500	island	0.748831	1.7374e-29
cg07607583	POLR2E	TSS1500	shore	0.745813	4.40643e-05	cg07161872	FAM190B	5'UTR	shore	0.667845	1.35332e-06	cg18255839	ASB1	TSS200	island	0.748565	1.86434e-29
cg20646280	KCTD8	1stExon	island	0.74568	4.42789e-05	cg17955752	ASPSCR1	Body	island	0.667831	1.35427e-06	cg01966470	CTTN	Body	shore	0.748439	1.92779e-29
cg22889573	KY	TSS200	island	0.745618	4.43798e-05	cg15810578	PCBP1	1stExon	island	0.667695	1.36346e-06	cg12686915	EIF3H	TSS1500	shore	0.748424	1.9353e-29
cg20095851	SCNN1A	TSS200	opensea	0.745383	4.47597e-05	cg08843971	GSPT1	3'UTR	opensea	0.667674	1.36486e-06	cg19029509	BTBD11	TSS200	island	0.74841	1.94257e-29
cg05471296	HOXA7	TSS200	island	0.745339	4.48325e-05	cg10980759	SGSM1	TSS200	island	0.667564	1.37233e-06	cg11804334	CCDC34	TSS200	island	0.748386	1.95523e-29
cg11222127	LHX5	Body	island	0.745282	4.49257e-05	cg07003579	PRDM10	5'UTR	island	0.667444	1.38049e-06	cg11623861	ZNF793	TSS1500	shore	0.748298	2.00088e-29
cg21105477	PPP2CA	Body	shore	0.745195	4.50667e-05	cg04861014	STUB1	1stExon	island	0.667339	1.38767e-06	cg19872814	PLAA	TSS200	island	0.748213	2.04653e-29
cg20725907	C3orf58	Body	opensea	0.745157	4.51294e-05	cg09793001	TOP2B	Body	shore	0.667258	1.39328e-06	cg05576974	TROVE2	TSS1500	shore	0.748132	2.0909e-29
cg19628908	NFXL1	Body	opensea	0.745048	4.53093e-05	cg08365618	OXSM	TSS1500	opensea	0.667242	1.39435e-06	cg18470852	UBA52	TSS200	island	0.7481	2.10884e-29
cg04099430	TMCO3	Body	shore	0.744938	4.54899e-05	cg26408565	ETFA	TSS1500	shore	0.667195	1.39759e-06	cg04522531	RPL23	TSS200	shore	0.748093	2.11246e-29
cg08892236	RAP1GAP	5'UTR	island	0.744901	4.55515e-05	cg16293069	CHST1	TSS1500	island	0.667067	1.40649e-06	cg14004673	C19orf54	TSS1500	island	0.748038	2.14382e-29
cg21547345	TROAP	TSS200	island	0.744781	4.57504e-05	cg13486354	TIAM1	5'UTR	island	0.667025	1.4094e-06	cg11689622	IRF2BP2	1stExon	island	0.748029	2.14882e-29
cg26224725	WBSCR16	TSS200	island	0.744596	4.60587e-05	cg04284814	HDAC3	Body	shore	0.666886	1.41909e-06	cg16505687	GPR137B	TSS1500	shore	0.747997	2.167e-29
cg13613634	ITGB6	Body	opensea	0.743859	4.73024e-05	cg16433156	SALL3	TSS200	island	0.666858	1.42106e-06	cg17886162	SMG7	TSS1500	shore	0.747976	2.17893e-29
cg02733650	DCTPP1	5'UTR	island	0.743698	4.75794e-05	cg14557816	ZNF589	Body	shore	0.666736	1.42962e-06	cg23751922	CREG1	TSS1500	shore	0.747944	2.19787e-29
cg06680826	MCTP2	3'UTR	opensea	0.743562	4.78131e-05	cg25221593	PIGY	TSS200	shore	0.666661	1.43493e-06	cg06742076	ITGAV	TSS1500	shore	0.747881	2.23455e-29
cg10958452	KDM4A	TSS1500	shore	0.743514	4.78958e-05	cg20311037	KLHL20	5'UTR	shore	0.666568	1.44153e-06	cg09050062	PLEC1	Body	shore	0.747864	2.24477e-29
cg01946401	SUPT3H	5'UTR	opensea	0.743499	4.79227e-05	cg06914837	ANKRD37	Body	island	0.666481	1.44775e-06	cg07297802	SNORD27	TSS200	shore	0.747854	2.25052e-29
cg16471864	KLF3	5'UTR	island	0.743111	4.85973e-05	cg13703503	RPS27L	TSS1500	shore	0.666473	1.44832e-06	cg03294619	NKX2-5	1stExon	island	0.747853	2.25124e-29
cg08616243	BAALC	Body	opensea	0.742982	4.88225e-05	cg17226947	CDADC1	TSS200	island	0.666443	1.45049e-06	cg20405508	PDE6D	TSS1500	shore	0.74785	2.25289e-29
cg10444556	IFT140	TSS1500	island	0.742884	4.89955e-05	cg02594687	RAD17	5'UTR	island	0.666441	1.45062e-06	cg14686555	LOC400940	TSS200	opensea	0.747818	2.27209e-29
cg06177106	AZI1	Body	shelf	0.742819	4.91105e-05	cg16756620	PPIG	5'UTR	island	0.666323	1.45908e-06	cg16247323	HACL1	1stExon	island	0.747789	2.28927e-29
cg25067153	FAM111A	TSS200	shore	0.742812	4.91228e-05	cg22703515	CHRM3	5'UTR	opensea	0.666269	1.46297e-06	cg09547034	ANXA4	TSS1500	island	0.74774	2.31955e-29
cg09154794	RPA2	Body	shore	0.742786	4.91687e-05	cg20561908	FHL3	TSS200	island	0.666206	1.46751e-06	cg19433065	SPATA5	1stExon	island	0.747706	2.34036e-29
cg16661654	ADM	TSS200	island	0.742712	4.93001e-05	cg08442391	VPS36	TSS200	island	0.666035	1.47991e-06	cg15708373	ZBTB10	TSS1500	shore	0.747633	2.38616e-29
cg02746381	FAM84A	1stExon	island	0.742676	4.93634e-05	cg23495059	RRAGC	Body	shore	0.665923	1.48811e-06	cg11984719	GOPC	TSS1500	shore	0.747586	2.41594e-29
cg01951491	GFOD2	Body	opensea	0.742589	4.95185e-05	cg18697636	SLC9A3	5'UTR	island	0.665752	1.5007e-06	cg13562276	ZBTB10	TSS1500	shore	0.747578	2.42045e-29
cg09907509	C13orf36	5'UTR	island	0.742166	5.02761e-05	cg12243115	CACNA2D3	Body	opensea	0.665664	1.50717e-06	cg06639079	C19orf36	TSS200	island	0.747513	2.46276e-29
cg14384214	KCNQ1	Body	shore	0.741999	5.05783e-05	cg02069519	EPS15	TSS200	island	0.665534	1.51686e-06	cg20457962	NUP98	TSS1500	island	0.74751	2.46435e-29
cg12175753	EID2	1stExon	island	0.741925	5.07118e-05	cg17384114	RBM15B	TSS1500	island	0.665354	1.53032e-06	cg22655224	MT3	5'UTR	island	0.747434	2.51452e-29
cg23805360	DMRT3	TSS200	island	0.741862	5.08256e-05	cg19919692	EEF1DP3	Body	shore	0.665317	1.53314e-06	cg17515844	SNX9	Body	island	0.747419	2.52478e-29
cg11230471	SLFN12	Body	shelf	0.741741	5.10467e-05	cg27254601	MAZ	TSS1500	island	0.665311	1.53359e-06	cg03092548	CTAGE5	Body	island	0.7473	2.605e-29
cg13273398	RSPH4A	TSS1500	opensea	0.741542	5.14118e-05	cg13903756	POT1	TSS200	island	0.665229	1.53974e-06	cg04459738	EEF1DP3	TSS1500	shore	0.747281	2.61822e-29
cg24037629	PPP1R9B	1stExon	island	0.741466	5.15519e-05	cg19862838	ZBTB11	TSS200	island	0.665034	1.55456e-06	cg01583265	ASNS	TSS200	island	0.747241	2.64554e-29
cg04780086	ACOXL	3'UTR	island	0.741039	5.23446e-05	cg22591433	CDK5	TSS1500	island	0.664964	1.5599e-06	cg01016459	RBL2	Body	island	0.747186	2.68445e-29
cg24494262	DCHS2	Body	shore	0.741002	5.24125e-05	cg00205703	FAM131A	5'UTR	shore	0.664945	1.56137e-06	cg08268125	KIAA0226	TSS200	island	0.747163	2.70068e-29
cg12551567	CDC25B	1stExon	island	0.741002	5.24136e-05	cg18956714	OXGR1	TSS200	shore	0.664923	1.56307e-06	cg26127679	RAD51AP1	Body	shore	0.747143	2.71498e-29
cg05280932	C6orf162	5'UTR	opensea	0.740819	5.27557e-05	cg22260076	TXNDC6	5'UTR	island	0.664826	1.57053e-06	cg03818920	RIPPLY2	TSS1500	shore	0.747121	2.73089e-29
cg12550600	MAD1L1	Body	shore	0.740781	5.2827e-05	cg11672054	HIST3H2BB	TSS1500	island	0.66481	1.5717e-06	cg03746133	SMCHD1	TSS200	island	0.747089	2.75365e-29
cg08236123	SFRS8	Body	shore	0.740654	5.30668e-05	cg02999755	DCUN1D5	TSS1500	shore	0.66481	1.57174e-06	cg20143789	TMEM41B	TSS200	island	0.74707	2.76751e-29
cg23105839	VENTX	TSS1500	island	0.74041	5.35308e-05	cg26240433	DDX24	TSS1500	shore	0.664694	1.58066e-06	cg02069519	EPS15	TSS200	island	0.746981	2.83301e-29
cg15088257	PEMT	Body	shelf	0.740237	5.38606e-05	cg13226139	FKBP3	TSS1500	island	0.664496	1.59607e-06	cg16688046	NCRNA00094	Body	island	0.746978	2.83549e-29
cg15852125	KRT74	TSS200	opensea	0.740221	5.38916e-05	cg27054546	LUZP1	TSS200	opensea	0.664477	1.59756e-06	cg24731678	HYI	1stExon	shore	0.746976	2.83701e-29
cg23334507	SLC38A2	3'UTR	opensea	0.740151	5.40262e-05	cg09397375	ZNF672	TSS1500	island	0.664009	1.6346e-06	cg13383851	ZNF749	TSS1500	shore	0.746973	2.83913e-29
cg27416948	SH3RF1	3'UTR	opensea	0.740055	5.42092e-05	cg17331738	NES	TSS200	island	0.663904	1.64295e-06	cg10638552	C19orf60	Body	island	0.746969	2.84208e-29
cg13762569	FREM1	Body	opensea	0.740047	5.4226e-05	cg05937453	SFRP5	TSS200	island	0.66366	1.66271e-06	cg03573443	ATG2B	TSS1500	island	0.746963	2.84694e-29
cg05784532	GALNT2	Body	opensea	0.740019	5.42788e-05	cg12938135	PSPC1	Body	island	0.663615	1.66632e-06	cg13739116	SNORA17	TSS1500	island	0.746956	2.85211e-29
cg27295781	CENPV	1stExon	island	0.739992	5.43321e-05	cg03627896	NCRNA00095	Body	island	0.663568	1.67014e-06	cg14859047	EPHB1	TSS200	island	0.746939	2.86455e-29
cg20973720	RASGRF1	5'UTR	island	0.739969	5.43749e-05	cg25352328	GLRA1	TSS1500	island	0.663493	1.67624e-06	cg27478651	ACADM	1stExon	island	0.74693	2.87149e-29
cg22099236	ORC3L	TSS200	island	0.739944	5.44236e-05	cg00550672	MED25	TSS200	island	0.663139	1.70544e-06	cg04516253	ZNF780A	TSS200	island	0.746853	2.93033e-29
cg14209244	SMC5	Body	shelf	0.73991	5.44903e-05	cg00368055	HS3ST1	5'UTR	shore	0.663132	1.70603e-06	cg26256916	HIST1H2BE	TSS200	shore	0.746846	2.93549e-29
cg04078418	CAMTA1	Body	opensea	0.739727	5.48447e-05	cg02366002	SESN1	TSS1500	island	0.663095	1.70913e-06	cg18858717	CALM1	1stExon	island	0.746828	2.94959e-29
cg02513485	SPTBN1	TSS1500	shore	0.739704	5.48893e-05	cg05197323	SDR39U1	TSS200	island	0.663048	1.71302e-06	cg19603557	COX11	Body	shore	0.746815	2.95979e-29
cg20222519	UBE2E2	5'UTR	shore	0.739244	5.57909e-05	cg22553313	IRF2BP2	TSS1500	island	0.662987	1.71815e-06	cg15392858	TAX1BP1	5'UTR	shore	0.746753	3.00836e-29
cg13861219	TUBB2B	TSS1500	island	0.739195	5.58889e-05	cg11434976	EPM2A	Body	island	0.662982	1.71853e-06	cg22807823	HNRNPK	5'UTR	shore	0.746739	3.01983e-29
cg11408517	LATS1	TSS200	shore	0.739175	5.59282e-05	cg21194140	WDR33	TSS200	island	0.662883	1.72681e-06	cg13552736	WWP1	TSS1500	island	0.746709	3.04353e-29
cg20070464	MIR628	TSS1500	opensea	0.739146	5.59848e-05	cg12417685	FAM19A4	TSS200	island	0.662798	1.73399e-06	cg07873590	FCHO1	TSS1500	shore	0.74669	3.0587e-29
cg13813366	SHISA3	TSS1500	shore	0.739101	5.60746e-05	cg01628253	HAX1	TSS200	island	0.662627	1.74851e-06	cg18282619	ZNF706	5'UTR	shore	0.746306	3.38377e-29
cg20557567	VPS52	TSS200	island	0.739016	5.62442e-05	cg02241241	ABCG1	TSS1500	island	0.662572	1.75319e-06	cg01185855	CRELD1	1stExon	island	0.746303	3.38593e-29
cg00050271	CMIP	3'UTR	opensea	0.738539	5.72e-05	cg15486374	HOMER2	TSS1500	island	0.662568	1.75354e-06	cg16586442	GALNT11	TSS200	island	0.74629	3.39725e-29
cg08677140	PPP1R10	5'UTR	shelf	0.738512	5.7254e-05	cg00184893	ALOXE3	5'UTR	shore	0.662391	1.76866e-06	cg27642643	LYRM2	TSS1500	island	0.746162	3.51388e-29
cg00509335	NHLRC1	1stExon	shore	0.738509	5.72604e-05	cg06487082	ZNF532	1stExon	shore	0.66236	1.77129e-06	cg11068520	KLHDC2	TSS1500	island	0.746057	3.61156e-29
cg14399851	HLF	5'UTR	island	0.738465	5.73486e-05	cg00838874	KCNA1	TSS1500	shore	0.662338	1.77324e-06	cg02353184	SFMBT2	TSS1500	island	0.746019	3.64791e-29
cg12171875	PDE12	3'UTR	shelf	0.738309	5.76655e-05	cg16593556	DNAH7	TSS200	island	0.662242	1.78151e-06	cg16626387	PTCH1	5'UTR	island	0.745991	3.67424e-29
cg07999988	NAV1	Body	opensea	0.73817	5.79484e-05	cg21029045	PITX2	Body	shore	0.662212	1.78412e-06	cg23976464	ACCN1	TSS200	shore	0.745947	3.71768e-29
cg18771126	TMEM39A	3'UTR	opensea	0.738013	5.82694e-05	cg07677545	ALCAM	Body	island	0.662108	1.79307e-06	cg23793121	CCDC3	TSS200	shore	0.745946	3.71865e-29
cg27450667	MCM6	TSS200	island	0.737927	5.84458e-05	cg05906871	ALDH18A1	TSS1500	shore	0.662053	1.79792e-06	cg24830622	FAM161A	Body	island	0.74591	3.75367e-29
cg04247218	GTF3C1	TSS200	island	0.737755	5.88009e-05	cg00240569	KIF18B	TSS1500	island	0.66199	1.80343e-06	cg21680208	CCDC59	TSS1500	island	0.745763	3.90096e-29
cg16299891	COL18A1	Body	island	0.737707	5.89005e-05	cg07725355	SSPN	5'UTR	island	0.661974	1.80482e-06	cg23515942	HYAL2	TSS200	island	0.745753	3.91131e-29
cg21370491	FAM116A	TSS200	shore	0.737606	5.91086e-05	cg13790879	ASB1	Body	island	0.661957	1.80633e-06	cg22258437	ID3	1stExon	island	0.745723	3.94214e-29
cg24123479	TAF9	Body	shore	0.737562	5.92016e-05	cg09139144	ANLN	TSS200	island	0.661914	1.81008e-06	cg25620676	SPG11	TSS200	shore	0.745707	3.95856e-29
cg03598412	OR2T1	1stExon	opensea	0.737279	5.97932e-05	cg22265086	WDR5B	1stExon	island	0.661746	1.82487e-06	cg11191040	SNHG12	Body	shore	0.745663	4.00386e-29
cg26828218	CTDSP1	1stExon	island	0.737159	6.00438e-05	cg26426223	NICN1	TSS1500	shore	0.66171	1.8281e-06	cg26133206	PHF15	TSS200	island	0.745543	4.13206e-29
cg20308811	CHD4	TSS200	island	0.737076	6.02195e-05	cg14778311	GPC6	Body	island	0.661657	1.83273e-06	cg20718679	ATG12	1stExon	island	0.745466	4.21596e-29
cg26676559	CALCA	TSS1500	island	0.737073	6.02249e-05	cg11529109	PLEC1	5'UTR	island	0.66162	1.83602e-06	cg12394377	IL28RA	TSS1500	island	0.745424	4.26233e-29
cg24528923	C15orf42	1stExon	shore	0.736767	6.08745e-05	cg00547018	ALG1	TSS200	shore	0.661611	1.83688e-06	cg15580724	FLJ32810	TSS1500	island	0.745408	4.28042e-29
cg22536580	CALCB	5'UTR	island	0.736518	6.14074e-05	cg15638898	C10orf28	5'UTR	shore	0.661601	1.83771e-06	cg15510468	GBAS	TSS200	island	0.7453	4.40261e-29
cg05994094	C18orf34	TSS200	island	0.736445	6.15653e-05	cg12043428	GALM	TSS200	opensea	0.661539	1.84326e-06	cg00161931	MTDH	1stExon	island	0.745196	4.52409e-29
cg23359810	NCOA4	5'UTR	shore	0.736414	6.16312e-05	cg01056775	CYP4V2	TSS1500	island	0.661372	1.85821e-06	cg05852416	NFKBIA	TSS1500	shore	0.745193	4.52748e-29
cg23145794	RALGAPA2	Body	shore	0.736346	6.17772e-05	cg10989300	TMEM90A	5'UTR	island	0.661283	1.86627e-06	cg17155612	LOC148189	Body	island	0.745075	4.66975e-29
cg14309111	ODZ4	5'UTR	island	0.736136	6.22339e-05	cg14296123	THOP1	TSS1500	island	0.661266	1.86774e-06	cg02335619	C6orf48	5'UTR	shore	0.745061	4.68571e-29
cg10280007	FGFR2	Body	opensea	0.736055	6.24093e-05	cg04029715	RPL38	5'UTR	island	0.661238	1.8703e-06	cg00495415	SP1	TSS1500	shore	0.745023	4.73253e-29
cg09575114	C9orf68	TSS200	shelf	0.735942	6.26549e-05	cg03309786	PTMA	Body	island	0.66047	1.94095e-06	cg02473715	PSMB6	TSS200	shore	0.744998	4.76344e-29
cg07927482	FAM168B	Body	opensea	0.735766	6.30425e-05	cg25105901	GDPD1	Body	island	0.660246	1.96203e-06	cg23816928	SERP1	TSS200	island	0.744998	4.76446e-29
cg08794939	ZFPM1	Body	island	0.735712	6.31607e-05	cg18305837	COQ7	TSS200	shore	0.660215	1.96498e-06	cg13258190	TMEM63C	TSS200	shore	0.744996	4.76666e-29
cg00967121	MFAP3	TSS200	island	0.735593	6.34229e-05	cg17791766	HSPBP1	5'UTR	island	0.660155	1.97067e-06	cg15088000	TTC9B	TSS200	island	0.744995	4.76775e-29
cg22814944	CNOT2	Body	opensea	0.735591	6.34277e-05	cg03910901	COPS6	TSS1500	shore	0.660077	1.97813e-06	cg16453615	PLCXD2	TSS200	island	0.744826	4.9825e-29
cg11791670	MAGI2	Body	opensea	0.735469	6.36971e-05	cg07248814	LNPEP	TSS1500	shore	0.660068	1.97899e-06	cg24326130	PSMB8	Body	shore	0.744821	4.98934e-29
cg16847696	GPR37	TSS200	island	0.735456	6.37264e-05	cg23347429	TMEM132C	Body	island	0.659995	1.98592e-06	cg09842540	AKT1S1	TSS1500	island	0.744816	4.99577e-29
cg15809230	SIN3A	1stExon	island	0.735285	6.41061e-05	cg12542281	N4BP2L2	TSS200	opensea	0.659935	1.99166e-06	cg06685340	TSPAN14	TSS1500	island	0.744814	4.99753e-29
cg07353306	TAP2	Body	opensea	0.735117	6.44828e-05	cg16231452	TCP11L2	TSS200	island	0.659873	1.99762e-06	cg16460356	MSH5	1stExon	island	0.744765	5.0618e-29
cg13343238	MIR548H4	Body	island	0.734957	6.48417e-05	cg00947019	H2AFV	TSS1500	island	0.659828	2.00198e-06	cg17973889	IDH3B	TSS200	island	0.744734	5.10365e-29
cg06139908	VSTM2A	Body	island	0.734705	6.54105e-05	cg18144885	SMYD3	Body	opensea	0.659825	2.00223e-06	cg18348500	NDUFAF2	TSS200	island	0.744684	5.17052e-29
cg08316365	NUP37	1stExon	shore	0.734703	6.54167e-05	cg14696348	MC1R	5'UTR	shore	0.65982	2.00272e-06	cg03659519	GALR1	TSS200	island	0.74463	5.24285e-29
cg19431881	TMEM132E	Body	shore	0.734625	6.55939e-05	cg05677402	UBE2L6	Body	island	0.659812	2.00349e-06	cg02715115	PRMT10	TSS1500	island	0.744616	5.26322e-29
cg03745912	SFXN4	Body	shore	0.734568	6.57222e-05	cg13986130	PTGS2	Body	island	0.659734	2.01103e-06	cg27235008	B4GALT3	TSS1500	shore	0.744585	5.30462e-29
cg19800427	ASZ1	TSS1500	shore	0.734568	6.57223e-05	cg16490896	FCHSD2	TSS200	island	0.659604	2.02363e-06	cg13517305	CHCHD6	Body	island	0.744514	5.40376e-29
cg14473102	HOXD8	TSS200	island	0.734563	6.57342e-05	cg24437070	ZBTB46	Body	shelf	0.659581	2.02589e-06	cg11754402	BCL9	TSS1500	opensea	0.744449	5.49569e-29
cg01156374	C6orf201	3'UTR	opensea	0.734375	6.61639e-05	cg01188244	C10orf25	1stExon	island	0.659482	2.03551e-06	cg11541668	MED9	1stExon	shore	0.744432	5.51994e-29
cg23934819	HEPN1	TSS200	shore	0.734329	6.62691e-05	cg23442621	TAPBPL	TSS1500	opensea	0.659323	2.05116e-06	cg27225443	GMCL1	TSS1500	shore	0.744351	5.63761e-29
cg14596589	SLC12A7	Body	shore	0.734327	6.62749e-05	cg09096430	PHF7	1stExon	island	0.659243	2.05907e-06	cg25508228	XRN1	Body	island	0.744345	5.64725e-29
cg27030141	ATE1	TSS1500	shore	0.734145	6.66941e-05	cg07196285	RPS10	TSS200	island	0.659122	2.07104e-06	cg10129816	GPR85	TSS1500	opensea	0.744324	5.67742e-29
cg24145369	YTHDC2	3'UTR	opensea	0.733954	6.71363e-05	cg23433527	MYO5C	Body	island	0.659068	2.07645e-06	cg25757714	AKD1	TSS200	island	0.744285	5.73613e-29
cg21504345	MIR548F5	Body	opensea	0.733934	6.71826e-05	cg05027972	DPF3	Body	shore	0.659036	2.07957e-06	cg18113787	MED17	5'UTR	island	0.744201	5.86294e-29
cg00767846	SSB	5'UTR	island	0.733803	6.74865e-05	cg01671171	PTPN12	5'UTR	shore	0.659008	2.0824e-06	cg17411681	ARL5A	TSS200	shore	0.744138	5.95846e-29
cg05605299	ZNF323	TSS1500	opensea	0.733799	6.74962e-05	cg14337339	CACNA1D	Body	island	0.658983	2.08487e-06	cg02511156	LOC283392	Body	island	0.744135	5.96352e-29
cg13316587	EPHB1	Body	island	0.733702	6.77218e-05	cg20779414	STAT6	TSS1500	opensea	0.658602	2.12332e-06	cg05916744	THY1	5'UTR	island	0.743951	6.25641e-29
cg20356147	EEFSEC	Body	opensea	0.73365	6.78433e-05	cg19431448	RASGRF1	TSS200	island	0.658598	2.12369e-06	cg12180051	GINS1	1stExon	island	0.743891	6.35407e-29
cg00676660	ADAMTS9	Body	island	0.733574	6.80232e-05	cg23326824	MRPS18B	Body	shore	0.658386	2.14539e-06	cg08675717	PHACTR3	Body	island	0.74385	6.42211e-29
cg18815765	SEC14L1	TSS1500	island	0.733519	6.81522e-05	cg07074309	SIDT1	Body	opensea	0.658131	2.17169e-06	cg09802426	LOC100134713	Body	island	0.743822	6.46813e-29
cg04432742	UEVLD	Body	shore	0.733459	6.82922e-05	cg18113780	GTPBP3	TSS1500	shore	0.65812	2.17283e-06	cg00709805	RAD51L1	5'UTR	opensea	0.743683	6.70671e-29
cg26252167	GPR6	1stExon	island	0.733454	6.83048e-05	cg05674990	MMP25	Body	island	0.658018	2.1835e-06	cg00904574	PLK3	TSS1500	island	0.743663	6.74116e-29
cg25720804	TLX3	1stExon	island	0.733419	6.83884e-05	cg24305970	PROS1	1stExon	shore	0.657917	2.19406e-06	cg01075763	TGIF1	5'UTR	island	0.743643	6.77621e-29
cg15264303	LRRC23	5'UTR	opensea	0.73296	6.94788e-05	cg26298814	SUSD5	Body	shore	0.657891	2.19676e-06	cg11233236	ATG4B	TSS1500	island	0.74354	6.95841e-29
cg13542964	ZNF518B	5'UTR	island	0.732846	6.97507e-05	cg18495298	FADS3	Body	island	0.657742	2.21241e-06	cg03698956	ABAT	TSS1500	shore	0.743537	6.96396e-29
cg19508437	NBEA	Body	opensea	0.732834	6.9779e-05	cg05660611	LYPLA2	TSS200	island	0.657695	2.21737e-06	cg23895204	TMEM209	TSS200	island	0.743382	7.25066e-29
cg02304824	CDC14A	Body	opensea	0.732606	7.03287e-05	cg06808967	ACAA1	TSS200	island	0.657595	2.22801e-06	cg23287547	MYO5A	Body	island	0.743361	7.28855e-29
cg15545222	COQ5	TSS200	island	0.732283	7.11142e-05	cg08001895	EPHA7	TSS1500	island	0.657578	2.22979e-06	cg07515350	RPLP1	TSS200	shore	0.743349	7.31211e-29
cg08400935	TPH1	TSS1500	opensea	0.732254	7.11861e-05	cg06364315	NETO2	TSS200	island	0.65754	2.23384e-06	cg18319921	ADAMTS19	Body	island	0.743232	7.53723e-29
cg11363513	LRBA	Body	shelf	0.732167	7.1398e-05	cg10877147	TMEM201	TSS1500	island	0.657403	2.24856e-06	cg18015985	LMAN2	TSS200	island	0.743159	7.67995e-29
cg17243896	WDR17	TSS1500	shore	0.732085	7.15981e-05	cg17332326	ZNF793	TSS1500	shore	0.657388	2.25019e-06	cg06030166	PARVB	Body	island	0.743156	7.68698e-29
cg26174628	MRPS28	Body	opensea	0.732019	7.17613e-05	cg12250896	DPYSL4	Body	island	0.657305	2.25906e-06	cg27452109	SIAE	Body	opensea	0.743148	7.70271e-29
cg13514129	MACF1	5'UTR	island	0.731831	7.22249e-05	cg08958015	CCDC65	1stExon	opensea	0.657243	2.26578e-06	cg20596273	PRKCH	5'UTR	island	0.743142	7.71405e-29
cg20354430	TEKT1	TSS200	opensea	0.731726	7.2486e-05	cg27522005	ZFYVE27	5'UTR	shore	0.657169	2.27375e-06	cg07464591	WNK1	1stExon	shore	0.743061	7.87769e-29
cg23018039	NEO1	Body	opensea	0.731621	7.27462e-05	cg27090024	CHKA	TSS1500	island	0.657086	2.28274e-06	cg02721952	SIRT6	TSS1500	shore	0.742951	8.10459e-29
cg01400516	NETO2	Body	shore	0.73161	7.27739e-05	cg08612140	NPM3	TSS1500	shore	0.656786	2.31554e-06	cg19669476	UBE2S	TSS1500	island	0.742918	8.17369e-29
cg06592829	ATG7	Body	opensea	0.731546	7.29348e-05	cg16442050	LOC100128731	3'UTR	shore	0.656594	2.33684e-06	cg20311261	ALK	TSS1500	shore	0.74289	8.23258e-29
cg04680759	STK36	TSS200	island	0.73121	7.37756e-05	cg23134211	DUSP26	TSS200	shore	0.656533	2.34359e-06	cg13562446	RNF11	5'UTR	island	0.742835	8.35053e-29
cg20915333	AHCYL2	Body	opensea	0.731182	7.38471e-05	cg17329670	PSTPIP2	TSS200	island	0.656501	2.34716e-06	cg18011045	PMP22	5'UTR	island	0.742803	8.41967e-29
cg00295572	TP73	TSS1500	island	0.731022	7.42529e-05	cg15810744	CORO1B	TSS200	opensea	0.656465	2.35115e-06	cg02576610	ADAT1	TSS1500	shore	0.742712	8.62102e-29
cg14418944	FANCC	TSS1500	shore	0.730962	7.44045e-05	cg17639290	TIMM8B	Body	shore	0.656454	2.35245e-06	cg06362348	TMCO4	TSS1500	island	0.742707	8.63071e-29
cg11933779	C17orf46	Body	shore	0.730957	7.44168e-05	cg08026009	SLC35C1	TSS1500	island	0.656422	2.35604e-06	cg05630556	MCTP1	Body	shore	0.742688	8.67481e-29
cg22599449	ZNF175	3'UTR	opensea	0.730873	7.46311e-05	cg10703813	EPB41	5'UTR	island	0.656418	2.35643e-06	cg00734993	MTCH1	1stExon	island	0.742633	8.79823e-29
cg03233444	SLC27A1	Body	shore	0.730809	7.47951e-05	cg17361203	DSCAML1	Body	island	0.656307	2.36889e-06	cg11980188	CYP2R1	TSS1500	shore	0.742588	8.9014e-29
cg12060472	ECHDC2	5'UTR	island	0.730444	7.57307e-05	cg26240185	FAR1	TSS200	island	0.656128	2.38912e-06	cg11594513	H2AFY	TSS200	island	0.74257	8.94201e-29
cg22664614	CPA5	Body	opensea	0.730415	7.58041e-05	cg11944815	DHX37	TSS200	island	0.656114	2.3907e-06	cg13827212	CPSF4	TSS1500	island	0.7425	9.10462e-29
cg11479843	EPS8	5'UTR	shore	0.730229	7.62879e-05	cg11308371	BCL11A	TSS200	shore	0.656071	2.39558e-06	cg16024933	TBL1XR1	TSS1500	island	0.742497	9.11214e-29
cg03826430	PAOX	5'UTR	island	0.730226	7.62947e-05	cg08351105	FOSL2	TSS1500	island	0.655877	2.41777e-06	cg18897632	SOX11	3'UTR	island	0.742429	9.27415e-29
cg04561237	FAM53B	5'UTR	shore	0.730177	7.64225e-05	cg01780613	HEATR3	5'UTR	island	0.655783	2.42851e-06	cg00293012	MTMR15	TSS200	island	0.74242	9.29388e-29
cg24267801	COX6C	5'UTR	shore	0.730132	7.65394e-05	cg16419498	MRPS16	TSS200	island	0.655735	2.43404e-06	cg08805338	PPP3CB	TSS200	shore	0.742412	9.31312e-29
cg25369560	GJB6	TSS200	island	0.730009	7.68601e-05	cg04992991	C3orf33	TSS200	shore	0.655676	2.4409e-06	cg16338822	TPX2	TSS200	shore	0.742409	9.32212e-29
cg10700717	POGZ	5'UTR	shore	0.72989	7.71699e-05	cg02948476	GSC	Body	island	0.65556	2.45436e-06	cg14522055	DAPK2	TSS1500	island	0.742322	9.5324e-29
cg13680954	TMEM52	5'UTR	island	0.729822	7.73502e-05	cg08101377	RPUSD3	TSS200	island	0.655488	2.46276e-06	cg02106306	KLF13	Body	island	0.742303	9.57817e-29
cg17476389	TTC15	Body	opensea	0.729814	7.73694e-05	cg17889682	DYNC1I1	5'UTR	shore	0.655472	2.46454e-06	cg13604223	XPC	Body	island	0.742294	9.60069e-29
cg26933147	ADAM30	TSS1500	shore	0.729553	7.806e-05	cg06711831	GREB1L	TSS1500	island	0.655245	2.49121e-06	cg18283893	NT5DC1	TSS200	island	0.742282	9.63036e-29
cg09646983	ESR1	5'UTR	shelf	0.729101	7.92635e-05	cg00577629	SLC25A32	Body	shore	0.655006	2.51955e-06	cg24308654	OCIAD2	5'UTR	island	0.742257	9.69308e-29
cg15376615	HAND1	TSS1500	island	0.729083	7.93142e-05	cg14066280	ZNF613	TSS200	opensea	0.654934	2.52806e-06	cg12809259	CACHD1	TSS1500	island	0.742253	9.70262e-29
cg17132421	ARRDC4	1stExon	island	0.72889	7.9832e-05	cg13457396	C1orf25	TSS1500	shore	0.654902	2.532e-06	cg07657064	ZSCAN18	Body	island	0.742137	9.99743e-29
cg10688500	CCNC	TSS200	island	0.728827	8.00033e-05	cg11761821	NEURL3	TSS1500	shore	0.654756	2.54949e-06	cg00857998	DSTYK	Body	island	0.742118	1.00453e-28
cg15907310	C3orf58	5'UTR	shore	0.728681	8.04e-05	cg15613982	SEC23B	TSS200	shore	0.654724	2.5533e-06	cg22189307	VWCE	Body	shore	0.741981	1.04078e-28
cg02293118	CAMK2B	Body	island	0.728635	8.05245e-05	cg11020537	LPP	TSS200	island	0.654612	2.56683e-06	cg05038053	NR1H3	TSS1500	island	0.741948	1.0495e-28
cg18975124	LOC284023	TSS200	island	0.728619	8.05682e-05	cg21747958	ZNF544	5'UTR	island	0.654584	2.5703e-06	cg00706444	PFKFB4	TSS1500	island	0.741905	1.06117e-28
cg16400469	ARFRP1	5'UTR	island	0.728225	8.16468e-05	cg26359204	NKX6-1	TSS1500	island	0.654392	2.59364e-06	cg06986705	UBTF	5'UTR	island	0.741838	1.0797e-28
cg24033503	BEGAIN	Body	island	0.728186	8.17535e-05	cg08189659	PGLS	1stExon	island	0.654383	2.59478e-06	cg14852238	ATPIF1	5'UTR	island	0.741837	1.07982e-28
cg03462622	TFRC	3'UTR	opensea	0.72816	8.18268e-05	cg12774406	TRAPPC4	Body	island	0.654233	2.61318e-06	cg10817615	CHST1	TSS200	island	0.741794	1.09195e-28
cg05577848	USP15	3'UTR	opensea	0.727975	8.23372e-05	cg20918957	GNAI2	Body	shore	0.654163	2.62179e-06	cg12888660	KDM2B	TSS200	island	0.741752	1.10374e-28
cg15456646	PPM1A	5'UTR	island	0.727959	8.23838e-05	cg05409601	CCNG2	TSS1500	shore	0.654131	2.62578e-06	cg06741198	LATS1	TSS1500	shore	0.741712	1.11528e-28
cg11815980	FHIT	Body	opensea	0.727533	8.35715e-05	cg20881910	NTM	TSS1500	island	0.654015	2.64018e-06	cg08928321	KIAA1279	TSS200	island	0.741688	1.12196e-28
cg07134622	NAV1	Body	opensea	0.727524	8.35974e-05	cg07725729	MTMR9	TSS200	island	0.653937	2.64985e-06	cg24669129	INSIG1	5'UTR	island	0.741671	1.12697e-28
cg02169857	NCRNA00116	Body	shore	0.727473	8.37424e-05	cg06523128	DHCR7	TSS1500	island	0.653923	2.65155e-06	cg12076664	SYDE2	TSS1500	island	0.741669	1.12752e-28
cg10821845	LY6H	Body	island	0.727413	8.39113e-05	cg03804272	PDE4D	Body	island	0.653743	2.67419e-06	cg23376286	LOC400027	Body	island	0.741655	1.13167e-28
cg11996093	SNTG2	Body	opensea	0.727335	8.41315e-05	cg22722028	SV2B	5'UTR	opensea	0.653719	2.67723e-06	cg02346860	RNH1	TSS1500	island	0.74164	1.13597e-28
cg20490199	ATP6V1C1	TSS200	island	0.727271	8.43126e-05	cg07755816	TRNT1	TSS200	island	0.653526	2.70154e-06	cg06703304	DUS2L	TSS200	island	0.741629	1.13929e-28
cg13027369	KPNA4	Body	shelf	0.726996	8.50944e-05	cg03555909	TMEM109	5'UTR	island	0.653489	2.70624e-06	cg05096259	TMF1	TSS200	island	0.741595	1.14921e-28
cg06022561	D2HGDH	Body	opensea	0.726522	8.64564e-05	cg20166714	CCDC42B	Body	island	0.653399	2.71774e-06	cg22375674	NKAIN2	TSS1500	shore	0.741585	1.1522e-28
cg14317230	MTDH	Body	opensea	0.72649	8.65491e-05	cg00858894	TSPYL4	1stExon	shore	0.653331	2.72644e-06	cg18733433	MORC1	TSS200	island	0.741573	1.15567e-28
cg13011713	DNAJC13	Body	opensea	0.726363	8.69201e-05	cg17926114	UNC13B	Body	island	0.65333	2.72657e-06	cg20478390	BCL11B	Body	shelf	0.741569	1.15685e-28
cg16425489	KCNIP1	Body	opensea	0.726216	8.73477e-05	cg05348746	WRAP53	TSS1500	shore	0.653147	2.75015e-06	cg20071051	NEK9	TSS200	island	0.741508	1.17503e-28
cg10830310	KLHL21	Body	shore	0.726178	8.74586e-05	cg27427207	ATP8A1	Body	island	0.653087	2.75792e-06	cg26918442	ADAL	TSS200	island	0.741504	1.1763e-28
cg07580652	RIF1	5'UTR	island	0.726169	8.74854e-05	cg02065795	KIAA0101	Body	opensea	0.653037	2.76431e-06	cg00533620	RPA2	TSS200	island	0.74149	1.18066e-28
cg09477492	PRCC	TSS200	island	0.725779	8.86314e-05	cg03091738	CTDSP2	Body	island	0.653035	2.76465e-06	cg09519400	CD38	Body	island	0.741476	1.18478e-28
cg01858517	KCNMA1	Body	island	0.725752	8.87129e-05	cg15161772	ZNF691	TSS1500	shore	0.652844	2.78953e-06	cg15738421	FOXM1	TSS1500	island	0.74147	1.18663e-28
cg17740327	BCL3	TSS1500	shore	0.725715	8.88217e-05	cg03995228	CTDSP1	TSS1500	island	0.652829	2.79142e-06	cg15957615	MRPS24	TSS200	island	0.741459	1.19009e-28
cg25509822	UBTF	TSS1500	island	0.725034	9.08626e-05	cg02659149	C17orf91	TSS1500	island	0.652823	2.79228e-06	cg21211020	C8orf59	TSS200	island	0.741441	1.1956e-28
cg18084582	ESR2	Body	opensea	0.724837	9.14593e-05	cg24799514	WFDC3	5'UTR	island	0.65278	2.79781e-06	cg07580652	RIF1	5'UTR	island	0.741422	1.20131e-28
cg26715952	KHDRBS2	TSS200	island	0.724684	9.19264e-05	cg11110978	U2AF1	5'UTR	island	0.652608	2.82051e-06	cg15519208	HIST1H1E	TSS1500	shore	0.741404	1.20683e-28
cg27560671	LRRC36	3'UTR	opensea	0.724629	9.20942e-05	cg23811464	SOX5	TSS1500	island	0.652472	2.83848e-06	cg19811864	EFNA4	TSS200	island	0.741393	1.21038e-28
cg20458981	NAA16	TSS200	shore	0.724469	9.25836e-05	cg12914062	EXOC1	5'UTR	island	0.652436	2.84328e-06	cg15823180	ADAMTSL4	TSS200	island	0.741333	1.22906e-28
cg18757242	ATP8B2	Body	island	0.724415	9.27494e-05	cg18443378	WDR17	TSS200	island	0.652418	2.84569e-06	cg27175475	RPS29	TSS200	shore	0.741288	1.24323e-28
cg26253500	CHRM2	5'UTR	opensea	0.724181	9.34746e-05	cg16357866	SEPSECS	TSS1500	shore	0.65218	2.87756e-06	cg07098752	PRLHR	5'UTR	island	0.741283	1.24482e-28
cg06704469	GABRR1	3'UTR	opensea	0.724149	9.35735e-05	cg14213620	DFFB	5'UTR	island	0.651983	2.90419e-06	cg11866527	SLC1A4	TSS1500	shore	0.74126	1.25226e-28
cg01009664	TRH	5'UTR	island	0.724125	9.36484e-05	cg26653293	C17orf91	Body	island	0.651935	2.91079e-06	cg14903097	C2orf43	TSS1500	shore	0.741147	1.28911e-28
cg26088269	NTM	Body	opensea	0.723866	9.44546e-05	cg26811927	EPHA8	Body	shore	0.651829	2.9252e-06	cg03844701	PFAS	5'UTR	shore	0.741043	1.3239e-28
cg08745556	PIGQ	TSS200	island	0.723802	9.46549e-05	cg13595518	DAB2IP	Body	island	0.651782	2.93166e-06	cg03532709	AMN1	5'UTR	island	0.741016	1.33309e-28
cg07557560	CXCL14	5'UTR	island	0.7238	9.46595e-05	cg02040083	SELO	TSS200	island	0.651748	2.9363e-06	cg16951385	JMJD1C	Body	opensea	0.740977	1.34667e-28
cg23840866	SLTM	Body	opensea	0.723799	9.4663e-05	cg21053748	NDUFA4	1stExon	shore	0.651699	2.94303e-06	cg16495696	TTLL13	5'UTR	island	0.740933	1.36192e-28
cg04962027	HIPK2	3'UTR	opensea	0.723727	9.48887e-05	cg04785227	CHRNA7	TSS1500	shore	0.651664	2.94783e-06	cg07569219	CCDC130	TSS1500	island	0.740795	1.41077e-28
cg05867307	USP38	TSS200	island	0.723582	9.53476e-05	cg27326469	CERK	1stExon	opensea	0.651607	2.95567e-06	cg05897504	JAGN1	Body	island	0.740754	1.42544e-28
cg25533096	HSPB1	Body	island	0.72358	9.53534e-05	cg06996663	ATP6V1H	TSS200	island	0.651464	2.97552e-06	cg04257969	LOC552889	1stExon	shore	0.740735	1.4325e-28
cg15559898	MTNR1B	Body	island	0.723541	9.54758e-05	cg12496355	KIRREL3	TSS200	shore	0.651374	2.988e-06	cg21745248	RAE1	TSS200	shore	0.740727	1.43538e-28
cg04256316	SIPA1	TSS200	shelf	0.723515	9.55565e-05	cg23546231	PREPL	TSS1500	shore	0.651216	3.01005e-06	cg19078236	AIP	TSS200	shore	0.7407	1.44532e-28
cg07289841	SNCAIP	5'UTR	opensea	0.723225	9.6479e-05	cg21138501	EGR1	TSS1500	island	0.651176	3.01577e-06	cg24294399	SNORD84	Body	shore	0.740584	1.48883e-28
cg04997273	PTGFRN	Body	island	0.722972	9.72856e-05	cg23905935	ATAD5	1stExon	island	0.651157	3.01845e-06	cg07924535	TBC1D1	5'UTR	shore	0.740581	1.49012e-28
cg04485099	CNGB1	Body	shore	0.72283	9.77434e-05	cg05779068	OR2W1	TSS1500	opensea	0.65095	3.04762e-06	cg26183662	NFAT5	1stExon	island	0.74056	1.49787e-28
cg24880665	KDM5B	Body	shelf	0.722506	9.8794e-05	cg06870750	SETDB2	TSS1500	shore	0.650945	3.04833e-06	cg25816468	PBXIP1	5'UTR	opensea	0.740559	1.49846e-28
cg13496359	ZNF462	Body	opensea	0.722307	9.94421e-05	cg03322548	ZNF141	TSS1500	island	0.650896	3.0553e-06	cg09592603	CDC25B	TSS200	island	0.740512	1.5164e-28
cg05816000	ARHGAP10	Body	opensea	0.722291	9.9494e-05	cg08378356	NCDN	TSS1500	island	0.650726	3.07962e-06	cg23848822	CNST	5'UTR	island	0.740472	1.53219e-28
cg25584466	NCRNA00171	Body	opensea	0.722112	0.000100082	cg01931678	TUSC2	TSS200	island	0.650606	3.09681e-06	cg05676543	TNIK	TSS1500	island	0.740464	1.5352e-28
cg09822488	GCH1	3'UTR	opensea	0.721979	0.000100522	cg26789869	BASP1	5'UTR	island	0.6506	3.09769e-06	cg17060249	TMEM111	TSS1500	opensea	0.740365	1.57443e-28
cg06227257	FAM98A	TSS200	island	0.721618	0.000101717	cg19488093	CALD1	Body	opensea	0.650574	3.1014e-06	cg17593169	TMEM69	5'UTR	shore	0.740319	1.59303e-28
cg03909509	NPAS2	5'UTR	island	0.721615	0.00010173	cg01355476	GINS2	Body	island	0.65055	3.10484e-06	cg11212624	C6orf47	TSS200	island	0.740249	1.62191e-28
cg22619307	UBE3C	Body	opensea	0.721136	0.000103338	cg03293770	SDHAF2	TSS1500	island	0.650273	3.14514e-06	cg06534172	DDX39	TSS1500	island	0.740228	1.63066e-28
cg04326040	VPS53	Body	shore	0.720922	0.000104066	cg21504904	MSRA	1stExon	island	0.650128	3.16632e-06	cg21341150	TNIK	TSS1500	island	0.740212	1.63721e-28
cg20883723	CHST11	Body	opensea	0.720699	0.000104826	cg14871923	UNC5A	Body	island	0.649879	3.20312e-06	cg00328813	PLSCR2	TSS1500	opensea	0.740114	1.67871e-28
cg08570243	NCRNA00116	Body	island	0.720623	0.000105088	cg10591475	ZNF192	TSS200	island	0.649853	3.20698e-06	cg27538003	HCG9	Body	island	0.740054	1.70459e-28
cg05508048	INTS6	TSS200	island	0.720587	0.000105212	cg22611504	PRKG1	TSS200	shore	0.649666	3.23496e-06	cg14458834	HOXB4	1stExon	island	0.740045	1.70858e-28
cg26292018	PHF20L1	TSS1500	shore	0.720534	0.000105393	cg09053680	UTF1	1stExon	island	0.64965	3.23735e-06	cg12511887	CSNK1A1	Body	shore	0.739827	1.80606e-28
cg23599843	JPH1	TSS1500	shore	0.7205	0.00010551	cg06060135	IRX1	Body	island	0.649598	3.2452e-06	cg01882930	RPL3	Body	shelf	0.739804	1.81671e-28
cg09667226	KLF5	TSS1500	shore	0.720468	0.000105621	cg23532300	LOC100270746	TSS200	shore	0.649595	3.24567e-06	cg23123262	ACTR1B	TSS200	island	0.739783	1.82661e-28
cg09874289	CPAMD8	Body	island	0.720167	0.000106664	cg05653691	FLJ37453	TSS1500	island	0.649538	3.25429e-06	cg13135456	PSMD7	Body	island	0.739772	1.8316e-28
cg09530763	RNF26	TSS1500	shore	0.720035	0.000107125	cg00396677	HIPK3	TSS1500	island	0.649355	3.28199e-06	cg17285393	ZNRD1	1stExon	shore	0.739713	1.85917e-28
cg20668001	TXNDC15	3'UTR	opensea	0.720024	0.00010716	cg00994876	ING5	Body	shore	0.649349	3.28278e-06	cg02352653	SMAD5	5'UTR	island	0.739588	1.91907e-28
cg07689907	FADS1	Body	island	0.719337	0.000109584	cg06314225	VPS53	1stExon	island	0.649265	3.29555e-06	cg03329165	CD200	Body	island	0.739479	1.97319e-28
cg09577417	SNORD89	TSS1500	opensea	0.719113	0.000110383	cg12641434	C10orf79	TSS200	island	0.649225	3.30178e-06	cg24982582	CSPP1	Body	island	0.739412	2.00726e-28
cg16646466	CORO1C	TSS200	island	0.718891	0.000111181	cg01379480	DDAH2	5'UTR	island	0.649225	3.30178e-06	cg15554438	SLC36A4	TSS200	island	0.739372	2.02781e-28
cg22001782	BCL9	1stExon	opensea	0.718395	0.000112984	cg26497264	ZNF823	TSS200	island	0.648964	3.34178e-06	cg04698114	SALL1	Body	island	0.739357	2.03554e-28
cg26872137	UNC5D	TSS200	island	0.718334	0.000113206	cg22021359	RSU1	TSS200	island	0.648952	3.34364e-06	cg12279128	CHCHD10	Body	shore	0.739314	2.05794e-28
cg18789624	NOD1	5'UTR	shore	0.718294	0.000113353	cg02077631	DCAKD	TSS200	island	0.64865	3.39066e-06	cg20327686	PSME3	TSS200	island	0.739239	2.09727e-28
cg15936990	WASF2	5'UTR	shore	0.718154	0.000113868	cg04263936	IARS	TSS1500	island	0.648561	3.40467e-06	cg22666687	BAT5	Body	shore	0.739213	2.11113e-28
cg27258272	CLP1	TSS1500	shore	0.718124	0.00011398	cg27011534	LRPPRC	TSS200	island	0.648559	3.4049e-06	cg19981751	SPCS3	TSS1500	shore	0.739198	2.11935e-28
cg11818853	GRB2	Body	opensea	0.718056	0.000114229	cg26806779	KLRG1	TSS1500	opensea	0.648491	3.41572e-06	cg22620274	UGGT2	TSS200	island	0.738856	2.3113e-28
cg18619591	DLX1	TSS200	island	0.717962	0.000114576	cg00589371	CDH7	5'UTR	island	0.648242	3.45509e-06	cg00607264	DNAJC1	5'UTR	island	0.738822	2.3317e-28
cg09888231	TMEM39B	TSS1500	shore	0.717849	0.000114996	cg25077778	TRIM9	TSS200	shore	0.648223	3.45819e-06	cg02706649	PGBD2	5'UTR	island	0.738813	2.337e-28
cg15128312	ZSCAN18	Body	shore	0.717558	0.000116081	cg18863314	MIR548H3	Body	shore	0.648129	3.4731e-06	cg06705772	C11orf48	TSS1500	island	0.738802	2.34311e-28
cg26955196	NIPA1	Body	island	0.717449	0.00011649	cg00286214	PRSS27	TSS1500	shore	0.648016	3.49133e-06	cg20629097	EXO1	TSS1500	island	0.7388	2.34452e-28
cg11971371	PLEKHF1	TSS200	island	0.717128	0.0001177	cg27462371	ATXN7	1stExon	shore	0.647983	3.49669e-06	cg18410627	RALGPS1	5'UTR	island	0.738781	2.35589e-28
cg09171882	GLIPR1	TSS200	opensea	0.717058	0.000117968	cg07500410	CLOCK	5'UTR	island	0.647981	3.49699e-06	cg15546842	ZNF830	TSS1500	island	0.738755	2.37161e-28
cg07150166	LCLAT1	TSS200	shore	0.716759	0.000119105	cg23846459	PRRG4	5'UTR	island	0.647929	3.50526e-06	cg05739286	USP12	Body	opensea	0.73868	2.41684e-28
cg02337960	C19orf62	5'UTR	opensea	0.716759	0.000119107	cg04197920	CCDC75	TSS1500	shore	0.647624	3.55485e-06	cg01616446	C6orf108	Body	shore	0.73858	2.47879e-28
cg11423991	USP33	5'UTR	island	0.716646	0.000119538	cg03608000	ZNF69	TSS200	shore	0.647448	3.58383e-06	cg14951193	PLIN5	TSS200	island	0.738537	2.50601e-28
cg11686901	ELAVL3	Body	island	0.716575	0.000119813	cg08225889	FOXA2	TSS1500	shore	0.647192	3.6262e-06	cg09178368	ZNF287	TSS1500	island	0.738511	2.52271e-28
cg24548833	CPAMD8	Body	island	0.716484	0.000120163	cg14212198	STX16	TSS1500	island	0.647179	3.62831e-06	cg04151278	GPR149	Body	island	0.738459	2.55592e-28
cg06026331	LAMA5	Body	island	0.716473	0.000120207	cg10731794	SNCA	TSS1500	shore	0.647046	3.65055e-06	cg10372372	PSMC3IP	5'UTR	island	0.738448	2.56275e-28
cg21826258	TRPM1	3'UTR	opensea	0.716241	0.000121105	cg05979741	MALL	5'UTR	island	0.647026	3.65396e-06	cg25122941	VPS39	1stExon	island	0.738436	2.57064e-28
cg09366969	PDE4DIP	TSS1500	shore	0.715965	0.00012218	cg00085029	PRR5L	5'UTR	island	0.646982	3.6613e-06	cg06461811	TSC2	TSS1500	island	0.738396	2.59695e-28
cg23040358	ZNF790	5'UTR	shelf	0.715686	0.000123278	cg15707455	PPP1R8	TSS1500	shore	0.646921	3.67164e-06	cg22297146	MYEF2	5'UTR	island	0.738379	2.60842e-28
cg16474684	RNF4	TSS1500	shore	0.715497	0.000124026	cg07557260	ADCY8	TSS200	island	0.646896	3.67579e-06	cg03279535	GALNT14	Body	island	0.738352	2.6263e-28
cg22463117	ST8SIA4	Body	opensea	0.715278	0.000124895	cg17976576	LIMS2	1stExon	island	0.646868	3.6805e-06	cg02320862	2009-09-01	5'UTR	island	0.738259	2.68889e-28
cg26010908	C6orf47	5'UTR	island	0.71514	0.000125448	cg03749507	TAF6L	TSS1500	shore	0.646822	3.68831e-06	cg09483247	TYSND1	1stExon	island	0.738161	2.75604e-28
cg00609966	CACNA1H	TSS1500	island	0.714961	0.000126167	cg07929090	ZNF615	TSS200	island	0.646569	3.73136e-06	cg18169187	SLC20A1	TSS200	island	0.737978	2.88659e-28
cg18848012	SLC12A7	Body	island	0.714839	0.000126658	cg15478005	ATP6V1A	TSS200	shore	0.646544	3.73565e-06	cg26628814	RABEP2	TSS1500	shore	0.737913	2.93418e-28
cg26786795	OR4K2	TSS200	opensea	0.714588	0.000127677	cg24546314	MTFR1	TSS200	island	0.646445	3.75257e-06	cg06361405	ARL3	3'UTR	opensea	0.737905	2.94013e-28
cg22418360	UBE2F	5'UTR	shore	0.714473	0.000128146	cg02278766	LUC7L2	Body	opensea	0.646422	3.75654e-06	cg02166313	PAPOLA	TSS1500	shore	0.7379	2.94392e-28
cg13514324	MGC70857	TSS1500	island	0.714231	0.000129136	cg02304863	ANTXR1	5'UTR	island	0.646152	3.8033e-06	cg08299454	AP3M2	TSS200	island	0.737768	3.04369e-28
cg13379871	BMI1	1stExon	shelf	0.714098	0.000129685	cg08462292	PTBP2	Body	shore	0.646124	3.8082e-06	cg14652629	ETS2	5'UTR	island	0.737627	3.15343e-28
cg07156876	CD82	3'UTR	opensea	0.71404	0.000129921	cg11893323	URM1	TSS1500	shore	0.64585	3.8562e-06	cg00019463	RNF111	TSS200	shore	0.737544	3.22e-28
cg25072643	AIMP1	5'UTR	opensea	0.714024	0.00012999	cg10387512	ZNF267	Body	island	0.64579	3.8668e-06	cg20108908	KCTD12	1stExon	island	0.73752	3.24012e-28
cg24074153	MDGA2	Body	opensea	0.713629	0.000131631	cg10737891	CDS1	TSS200	island	0.645727	3.87791e-06	cg18909516	IDE	1stExon	island	0.737498	3.25771e-28
cg19585310	LOC285796	Body	opensea	0.713511	0.000132123	cg15695045	PLEKHA6	TSS1500	opensea	0.6455	3.91838e-06	cg07139265	ROPN1L	1stExon	island	0.737486	3.26778e-28
cg27476623	LRRC4C	5'UTR	opensea	0.713427	0.000132478	cg01634057	NUDT6	5'UTR	island	0.644654	4.07238e-06	cg00212909	ZBTB11	TSS200	island	0.737456	3.29262e-28
cg09382328	SLC6A2	Body	shelf	0.713373	0.000132703	cg24110050	TCTEX1D1	TSS1500	shore	0.644631	4.07671e-06	cg11942470	HNRNPK	5'UTR	island	0.737426	3.31738e-28
cg13356354	LOC93622	TSS200	shore	0.713331	0.000132881	cg01444716	BTBD3	5'UTR	opensea	0.644481	4.10465e-06	cg02633761	IQSEC1	Body	shore	0.737217	3.49655e-28
cg05432973	NKX2-3	TSS200	island	0.713052	0.000134062	cg02858162	TSN	TSS1500	shore	0.644411	4.11764e-06	cg00481227	CTNNBL1	TSS1500	shore	0.737123	3.58035e-28
cg19943000	FAM47E	TSS200	island	0.712972	0.000134402	cg04086019	C6orf115	TSS200	shore	0.64441	4.11789e-06	cg21396127	EFCAB2	Body	island	0.73709	3.61057e-28
cg21046954	BAT3	Body	shelf	0.712695	0.000135584	cg01710897	RCCD1	TSS1500	shore	0.644295	4.13942e-06	cg11534242	MOCS3	TSS1500	island	0.737084	3.61579e-28
cg20433580	ADAM7	Body	opensea	0.712149	0.000137939	cg10557828	PLOD2	TSS1500	shore	0.644291	4.14024e-06	cg12056618	KLF13	1stExon	island	0.737083	3.61668e-28
cg21965516	ARL2	TSS200	island	0.712054	0.000138355	cg13741249	FIZ1	TSS1500	shore	0.644132	4.17029e-06	cg21540749	MOCS2	TSS200	island	0.737034	3.66124e-28
cg20916237	CDCA4	5'UTR	island	0.712026	0.000138476	cg15153018	SMAD7	TSS1500	island	0.644098	4.17664e-06	cg24933173	SHF	5'UTR	shore	0.737032	3.66347e-28
cg14073922	MED12L	Body	island	0.711847	0.000139259	cg21325316	SEC14L1	5'UTR	island	0.644015	4.19254e-06	cg11094939	ACTR2	TSS1500	shore	0.736953	3.73675e-28
cg22504267	KBTBD11	5'UTR	shelf	0.711842	0.00013928	cg04312358	NUMBL	TSS1500	shore	0.643753	4.24264e-06	cg10851281	FLJ42709	Body	island	0.736878	3.8075e-28
cg10222038	FLJ44817	TSS200	island	0.711764	0.000139623	cg03202804	SFRP2	TSS200	island	0.643481	4.29535e-06	cg25908985	IHH	1stExon	island	0.736847	3.83767e-28
cg17985646	TBX20	TSS200	island	0.711425	0.000141123	cg16736242	FDFT1	TSS200	island	0.643448	4.30168e-06	cg25007680	PARK7	5'UTR	island	0.736843	3.84125e-28
cg15652532	LCLAT1	TSS1500	shore	0.711383	0.00014131	cg08899199	ST7	Body	shore	0.643357	4.31944e-06	cg09987596	FAM123C	5'UTR	island	0.736799	3.88377e-28
cg06617886	ZNF441	TSS1500	shore	0.711169	0.000142262	cg08491805	PCMTD1	TSS1500	island	0.643097	4.37075e-06	cg06159220	OLFM2	Body	island	0.73676	3.92193e-28
cg23704085	COL11A2	Body	shelf	0.711134	0.000142418	cg23916158	MYBBP1A	1stExon	island	0.642973	4.39523e-06	cg11145633	SMEK1	TSS1500	island	0.736717	3.96462e-28
cg14099293	BTBD9	5'UTR	island	0.711106	0.000142544	cg10002564	HAS2AS	Body	shore	0.642886	4.41261e-06	cg27553433	SPTLC2	TSS200	shore	0.736662	4.02018e-28
cg20624137	TRIM10	Body	opensea	0.71063	0.000144689	cg19585196	ITGAE	Body	shore	0.642572	4.47576e-06	cg26168975	C1orf58	5'UTR	shore	0.736661	4.02089e-28
cg27327357	MYST1	TSS200	island	0.7102	0.000146653	cg05542986	LEMD2	1stExon	island	0.642524	4.48546e-06	cg11089837	BRMS1L	TSS1500	shore	0.736507	4.18003e-28
cg05013064	TFAP2C	1stExon	island	0.710066	0.000147268	cg24663490	HIST1H2AL	TSS200	shore	0.64246	4.49845e-06	cg16037142	WDR34	TSS200	island	0.736485	4.20236e-28
cg20593518	PLEKHH3	Body	shore	0.70998	0.000147666	cg25969212	EXOSC9	1stExon	island	0.642426	4.50521e-06	cg19992857	FAM126B	TSS1500	shore	0.736452	4.23718e-28
cg11324999	CRIM1	TSS1500	island	0.709898	0.000148043	cg25951582	C15orf33	TSS1500	island	0.642319	4.52709e-06	cg14645085	RANBP9	TSS1500	shore	0.736409	4.2836e-28
cg00453374	HIBADH	Body	shore	0.709887	0.000148093	cg06098164	SPAG16	TSS1500	shore	0.641871	4.61957e-06	cg07292445	NEK8	TSS200	island	0.736364	4.33186e-28
cg09354021	MUL1	5'UTR	island	0.70986	0.000148221	cg07714534	PRCP	TSS1500	island	0.641823	4.6296e-06	cg05660611	LYPLA2	TSS200	island	0.736294	4.40882e-28
cg21068392	VRK1	5'UTR	island	0.709854	0.000148247	cg27061903	COX7A2	TSS200	opensea	0.641647	4.66643e-06	cg25205988	CHD1L	1stExon	island	0.736282	4.42154e-28
cg23668184	SOX11	3'UTR	island	0.709541	0.000149705	cg05868183	MRPL27	Body	shore	0.641587	4.67906e-06	cg25685640	E2F8	1stExon	shore	0.736245	4.4634e-28
cg21289924	EIF3A	Body	island	0.709346	0.000150618	cg05692127	PNPT1	Body	shore	0.641576	4.6813e-06	cg02806927	RIF1	TSS200	island	0.736231	4.47909e-28
cg04653021	DIRC2	Body	shore	0.709341	0.000150642	cg22640233	OPCML	Body	opensea	0.641521	4.69296e-06	cg02670096	LOC100268168	Body	island	0.736209	4.50388e-28
cg15728918	ELMO2	TSS200	island	0.709227	0.000151176	cg15160742	PPPDE1	Body	shore	0.641415	4.71526e-06	cg16579555	RNF135	1stExon	island	0.736155	4.56465e-28
cg16896079	PDZRN4	1stExon	island	0.709128	0.000151643	cg09895189	SDHB	Body	opensea	0.641356	4.72778e-06	cg19524049	NCDN	1stExon	island	0.736137	4.58512e-28
cg18271025	DNAJC6	Body	island	0.709051	0.000152006	cg00188503	CYP4V2	TSS1500	shore	0.641038	4.79593e-06	cg19495079	TIAL1	TSS200	island	0.736115	4.6115e-28
cg26694487	SPPL2A	TSS200	island	0.708947	0.000152502	cg26640895	DCK	1stExon	island	0.641002	4.8037e-06	cg08803144	ATIC	TSS200	island	0.736104	4.62365e-28
cg05097887	ZMYND17	3'UTR	opensea	0.708535	0.00015447	cg02225716	MAL2	Body	island	0.640765	4.85517e-06	cg13000134	GRIN2D	TSS1500	island	0.73597	4.78109e-28
cg03345628	WDR51B	5'UTR	island	0.708184	0.000156161	cg23870282	SHQ1	TSS200	island	0.640665	4.87703e-06	cg08301912	LSM14A	Body	island	0.735926	4.83415e-28
cg14222607	NUDT18	TSS1500	island	0.708023	0.000156944	cg20168709	NPM1	TSS200	island	0.640626	4.8856e-06	cg08410028	TAF8	Body	island	0.735915	4.84711e-28
cg01869661	CSNK2A1	TSS200	island	0.707769	0.000158186	cg16795290	RQCD1	TSS1500	island	0.640574	4.89701e-06	cg08416569	IMP4	TSS1500	island	0.735845	4.93287e-28
cg18921061	WDR75	TSS1500	shore	0.70755	0.000159261	cg24296626	FAM123A	TSS200	island	0.640459	4.92217e-06	cg06834503	PLCXD2	5'UTR	shore	0.735845	4.93328e-28
cg11951449	SLC22A15	TSS200	island	0.707532	0.00015935	cg09264890	TOLLIP	Body	island	0.640377	4.94026e-06	cg24713080	NDUFS8	TSS1500	shore	0.735751	5.05106e-28
cg17751569	CD180	TSS1500	opensea	0.707415	0.000159929	cg20917241	COL4A1	Body	opensea	0.640313	4.95451e-06	cg21120478	COPS7A	TSS200	island	0.735734	5.07179e-28
cg15811235	PFAS	5'UTR	island	0.707414	0.000159934	cg03912013	SACM1L	TSS1500	shore	0.640292	4.95918e-06	cg04444761	TRIB1	TSS200	island	0.73549	5.3908e-28
cg14576628	PRMT1	TSS200	island	0.707311	0.000160445	cg13137176	FAM150B	5'UTR	island	0.640176	4.98516e-06	cg26461637	FAS	1stExon	island	0.735395	5.51976e-28
cg09907096	COX5B	TSS1500	shore	0.707309	0.000160453	cg05293510	KIAA0317	5'UTR	shore	0.640105	5.00088e-06	cg07399312	MEF2D	TSS200	island	0.735371	5.55349e-28
cg10255759	MAGI1	Body	opensea	0.707237	0.000160813	cg13952745	GRID2	TSS200	shore	0.639873	5.05324e-06	cg27244734	ZNF33A	TSS1500	shore	0.735368	5.55701e-28
cg05087948	CTSF	TSS200	shore	0.706838	0.000162807	cg07607583	POLR2E	TSS1500	shore	0.639314	5.18093e-06	cg20573562	SERGEF	TSS200	island	0.735301	5.65149e-28
cg00517533	KATNAL1	5'UTR	shore	0.706555	0.000164232	cg10411388	ZBTB9	5'UTR	island	0.639242	5.1976e-06	cg15635336	SIRT6	1stExon	island	0.73526	5.70883e-28
cg02825527	MAD1L1	Body	shore	0.706358	0.000165235	cg04305134	ANXA7	5'UTR	shore	0.638994	5.25547e-06	cg03628897	C21orf33	1stExon	island	0.73515	5.86805e-28
cg04035048	AUTS2	Body	opensea	0.70603	0.000166912	cg04007858	HSPC072	Body	opensea	0.638865	5.28585e-06	cg18226566	NEDD9	Body	opensea	0.735044	6.02544e-28
cg02284850	CSNK2A1	5'UTR	shelf	0.705978	0.00016718	cg07445691	MRPS18A	TSS200	shore	0.638856	5.28803e-06	cg03064828	PPM1F	TSS200	island	0.734916	6.21964e-28
cg01421695	VANGL1	TSS1500	shore	0.705949	0.000167328	cg27048409	ARHGEF1	5'UTR	island	0.638828	5.29448e-06	cg05456022	FAM96B	Body	island	0.734871	6.29019e-28
cg26667946	SIAH3	TSS200	opensea	0.705679	0.000168725	cg15692687	ELP3	TSS1500	shore	0.638814	5.29787e-06	cg18862094	IDH3B	TSS200	island	0.734832	6.35111e-28
cg21837490	ZNF143	5'UTR	shelf	0.705646	0.000168896	cg06085137	TSG101	Body	shore	0.63869	5.32731e-06	cg18073151	JUB	TSS1500	island	0.734811	6.38501e-28
cg10671572	PCMT1	Body	shore	0.704993	0.00017231	cg26258845	ADAM23	TSS1500	shore	0.638424	5.39084e-06	cg18886563	TMED7-TICAM2	Body	shore	0.734767	6.45617e-28
cg03970350	TCN2	TSS200	opensea	0.704973	0.00017242	cg14081015	RIOK2	1stExon	shore	0.638354	5.40759e-06	cg05718343	CHEK2	TSS200	island	0.734761	6.46581e-28
cg12404284	LOC641367	TSS200	shore	0.704891	0.00017285	cg24828455	C3orf59	TSS1500	shore	0.638304	5.41951e-06	cg26024341	CREM	5'UTR	island	0.734733	6.51103e-28
cg01843367	GMPS	Body	island	0.704453	0.000175186	cg12989217	SSPN	Body	opensea	0.638239	5.43534e-06	cg14471727	VRK1	TSS200	island	0.734682	6.59308e-28
cg21365364	DTD1	TSS1500	shore	0.704372	0.000175617	cg02276686	PSMC1	TSS200	island	0.638225	5.43868e-06	cg06186973	YWHAG	TSS1500	island	0.734635	6.67158e-28
cg07313437	DPYD	Body	opensea	0.704352	0.000175724	cg13088206	MTR	TSS1500	island	0.638152	5.45632e-06	cg25743043	C1orf203	TSS200	island	0.734593	6.74108e-28
cg01616446	C6orf108	Body	shore	0.70435	0.000175738	cg22753340	NEU1	TSS1500	shore	0.638142	5.45877e-06	cg04056179	MOBKL3	5'UTR	shore	0.734567	6.7852e-28
cg00927226	TFEC	Body	opensea	0.703864	0.000178364	cg07457568	GALNTL4	1stExon	island	0.638058	5.47924e-06	cg07691133	C2CD3	TSS200	island	0.734521	6.86253e-28
cg07697635	SCAMP1	TSS200	island	0.703755	0.000178959	cg22373676	UBL3	Body	opensea	0.638035	5.48476e-06	cg00792938	DHDDS	TSS200	island	0.734521	6.86302e-28
cg03135853	PDE1A	Body	opensea	0.703746	0.000179006	cg01534416	C19orf48	TSS1500	shore	0.637944	5.50694e-06	cg07692473	RAB8B	TSS1500	shore	0.734468	6.95349e-28
cg19659125	CRTC1	1stExon	island	0.703649	0.000179536	cg10130694	DZIP3	TSS1500	shore	0.637907	5.51606e-06	cg08728129	TTLL6	Body	shore	0.734417	7.04322e-28
cg17783815	NTN1	Body	opensea	0.703348	0.000181193	cg04575325	MRPL18	TSS1500	island	0.637848	5.53055e-06	cg08996790	ABHD5	Body	island	0.734406	7.06179e-28
cg07479092	PLK2	TSS1500	island	0.703278	0.000181578	cg26434225	MRPS28	TSS200	shore	0.637776	5.54823e-06	cg08584628	ZNF354B	TSS200	island	0.734396	7.0795e-28
cg13765685	DIRC3	Body	opensea	0.702855	0.000183928	cg09303701	WDR35	TSS200	island	0.637647	5.58017e-06	cg26984694	MAPK7	5'UTR	island	0.734384	7.09998e-28
cg10009930	SLC25A33	TSS200	island	0.702479	0.000186037	cg04404789	ORC6L	TSS1500	shore	0.637615	5.5882e-06	cg18216455	PEF1	TSS200	island	0.734378	7.11122e-28
cg01934064	MAPT	Body	shelf	0.702326	0.000186904	cg24832838	LOC285696	Body	shore	0.637581	5.59649e-06	cg26359204	NKX6-1	TSS1500	island	0.734324	7.20751e-28
cg10535858	NAB2	TSS200	island	0.701772	0.000190069	cg26931862	HOXC12	1stExon	island	0.637364	5.65074e-06	cg18483704	C4orf3	Body	shore	0.734243	7.35421e-28
cg01629240	HOXB3	5'UTR	island	0.701664	0.000190688	cg16384885	ZBTB16	TSS1500	island	0.637085	5.72099e-06	cg07624650	ZNF529	5'UTR	island	0.734175	7.47822e-28
cg09393834	RORA	Body	opensea	0.701603	0.000191041	cg22058458	HMGN3	Body	island	0.636976	5.74861e-06	cg15456646	PPM1A	5'UTR	island	0.734148	7.52821e-28
cg11848740	C1orf25	Body	opensea	0.701544	0.000191385	cg22735190	IQGAP1	Body	shore	0.636881	5.77298e-06	cg23331932	C10orf28	5'UTR	island	0.734134	7.5556e-28
cg06112087	IGSF22	Body	shelf	0.701426	0.000192068	cg06588247	TRAF3	5'UTR	opensea	0.636685	5.82331e-06	cg21815781	PLEKHH1	TSS200	island	0.734113	7.59477e-28
cg10791881	WIPI2	Body	shore	0.700789	0.000195795	cg22340475	RP1	5'UTR	shelf	0.636666	5.8281e-06	cg22775896	GM2A	TSS1500	opensea	0.734104	7.61059e-28
cg01446270	A2BP1	Body	shelf	0.700762	0.000195954	cg00918541	PLEKHG5	5'UTR	shore	0.636498	5.87156e-06	cg07562988	DUT	TSS200	island	0.734089	7.63916e-28
cg04993883	OPA3	TSS1500	shore	0.699771	0.000201878	cg07039180	VWC2	5'UTR	island	0.63646	5.88134e-06	cg01402698	AKT1S1	3'UTR	island	0.734022	7.76856e-28
cg00429513	RGS12	Body	opensea	0.699762	0.000201933	cg00504034	COMMD6	TSS1500	shore	0.636384	5.90132e-06	cg07913044	DNAL1	Body	shore	0.734016	7.77902e-28
cg07796016	LCE1C	TSS1500	opensea	0.699756	0.000201973	cg15092168	HTR1A	TSS1500	island	0.636351	5.90988e-06	cg14256386	RUFY2	TSS200	island	0.733972	7.86387e-28
cg24512794	ICA1L	3'UTR	shore	0.699605	0.000202889	cg18170098	ATXN1L	5'UTR	island	0.636283	5.92754e-06	cg18327883	HMGCS1	TSS1500	island	0.73393	7.94706e-28
cg21820889	KPNA2	TSS200	shore	0.69959	0.00020298	cg23618323	EDEM3	1stExon	island	0.636251	5.93598e-06	cg05590793	NCK1	5'UTR	island	0.733899	8.00807e-28
cg01959848	TMX2	Body	shore	0.699378	0.000204275	cg14724933	GABRG2	1stExon	opensea	0.636228	5.94201e-06	cg27194921	PXMP4	1stExon	island	0.733829	8.1476e-28
cg23531640	ETS1	Body	opensea	0.699258	0.000205011	cg15642792	FCRLB	Body	island	0.636166	5.9583e-06	cg00046625	PDE4B	5'UTR	island	0.73378	8.24843e-28
cg13733787	TRAPPC9	Body	opensea	0.699217	0.000205259	cg12908952	POU2F1	5'UTR	island	0.636109	5.97348e-06	cg07873251	DLL4	TSS1500	island	0.733724	8.36264e-28
cg06999323	NEFL	TSS1500	shore	0.69917	0.000205552	cg07034362	ALDH1L1	TSS200	island	0.636008	6.00006e-06	cg25533495	OXR1	5'UTR	island	0.733693	8.42697e-28
cg12881470	SCRT2	TSS200	shore	0.699017	0.000206491	cg27527018	ATP6V0E2	TSS200	shore	0.635966	6.01105e-06	cg22218409	EID2	TSS200	shore	0.733649	8.51953e-28
cg20594725	SFRS5	TSS200	island	0.698993	0.000206639	cg18372600	KIAA1217	3'UTR	opensea	0.635923	6.02271e-06	cg22662036	PBX2	TSS1500	opensea	0.733514	8.80991e-28
cg22524735	BREA2	TSS200	shelf	0.698636	0.000208858	cg19851715	HIST1H2BI	TSS200	shore	0.635728	6.07448e-06	cg04417788	C6orf64	TSS200	island	0.73349	8.86111e-28
cg26124569	LPP	5'UTR	opensea	0.698396	0.000210362	cg23235772	ZNF772	TSS200	opensea	0.635668	6.09061e-06	cg19316148	FABP3	TSS200	opensea	0.733143	9.65674e-28
cg21523688	SORD	Body	shelf	0.698382	0.000210449	cg06460983	IFIT3	Body	opensea	0.635459	6.1471e-06	cg13564075	PHF12	TSS1500	island	0.733082	9.80255e-28
cg15928068	FGF9	Body	island	0.698081	0.000212346	cg00161770	DOCK7	Body	opensea	0.635201	6.21721e-06	cg23404562	NHLRC2	Body	shore	0.733044	9.89442e-28
cg13554489	ALPL	TSS200	island	0.697942	0.000213227	cg23450680	MALT1	TSS1500	island	0.63518	6.22296e-06	cg24166786	HEG1	TSS1500	island	0.733032	9.92416e-28
cg06305026	TIAM2	5'UTR	opensea	0.697456	0.000216333	cg02351179	RAB1B	TSS1500	island	0.635072	6.25253e-06	cg22719334	PSPC1	TSS200	island	0.732981	1.005e-27
cg03212228	WDR87	5'UTR	shore	0.697142	0.000218366	cg12060713	FEZF1	TSS1500	shore	0.634902	6.29951e-06	cg25085950	ATP5J	TSS1500	shore	0.732967	1.00836e-27
cg27491050	TBC1D7	Body	shore	0.696699	0.000221255	cg18456319	CAB39	TSS200	island	0.634896	6.3012e-06	cg10360121	BRMS1L	Body	shore	0.732958	1.01068e-27
cg23709782	IGF1R	Body	opensea	0.696593	0.00022195	cg23593167	MOSC2	1stExon	island	0.634658	6.36743e-06	cg16399910	DDAH1	5'UTR	island	0.732827	1.04403e-27
cg24843380	ZNF454	TSS1500	island	0.696326	0.000223711	cg01436362	C1orf96	TSS1500	shore	0.634583	6.38851e-06	cg01962650	PAICS	TSS1500	island	0.732777	1.05685e-27
cg13784878	PHACTR4	5'UTR	shelf	0.696115	0.000225111	cg15368769	PQLC1	5'UTR	island	0.634557	6.39567e-06	cg17512742	TIMM50	Body	island	0.7327	1.07713e-27
cg22871610	NMU	3'UTR	opensea	0.695908	0.000226498	cg10717906	VASP	TSS1500	shore	0.63453	6.40343e-06	cg20956373	USP48	5'UTR	island	0.732678	1.08308e-27
cg05967596	LEAP2	3'UTR	opensea	0.695817	0.000227106	cg04662241	TTC26	TSS200	island	0.634373	6.44765e-06	cg03877364	FRAS1	Body	shore	0.732671	1.08484e-27
cg14268557	TRIM27	Body	opensea	0.695639	0.000228301	cg02835742	KIF13B	TSS1500	shore	0.634251	6.48225e-06	cg20721750	DUSP19	1stExon	opensea	0.73265	1.09049e-27
cg16333269	KIDINS220	TSS1500	shore	0.695587	0.000228653	cg03704912	LLGL2	TSS1500	island	0.634112	6.522e-06	cg06559547	SNHG5	Body	shore	0.732618	1.0992e-27
cg27583337	SCN3B	1stExon	island	0.69551	0.000229173	cg11218385	ADCYAP1R1	5'UTR	island	0.634096	6.52637e-06	cg23501767	VDAC1	TSS200	island	0.732599	1.1042e-27
cg14675241	C11orf53	Body	opensea	0.695393	0.000229969	cg16720880	SUGT1P1	Body	shore	0.634095	6.52672e-06	cg26656684	SDCBP	TSS200	island	0.732577	1.11021e-27
cg07480798	FN3KRP	TSS200	shore	0.695383	0.000230035	cg01110552	MGEA5	TSS1500	shore	0.633921	6.57656e-06	cg14155825	GTF3C5	TSS200	island	0.732566	1.11323e-27
cg11123847	ACTR10	3'UTR	opensea	0.695286	0.000230696	cg22108259	STARD13	TSS200	opensea	0.633868	6.592e-06	cg08769451	OPCML	TSS200	shore	0.732551	1.11737e-27
cg15310492	KCNA4	TSS200	island	0.695206	0.000231239	cg22492088	TMEM63A	TSS1500	island	0.63381	6.60871e-06	cg18803655	GPR19	TSS1500	shore	0.732545	1.11918e-27
cg04855141	COPG	Body	shore	0.695019	0.000232515	cg00266009	RALYL	TSS200	shore	0.633706	6.63898e-06	cg04126816	CCDC106	5'UTR	island	0.732519	1.12622e-27
cg00049102	DACH1	Body	opensea	0.694932	0.000233114	cg12261052	PSMD6	TSS200	island	0.633658	6.65284e-06	cg13360150	LIN7C	TSS1500	shore	0.732517	1.12673e-27
cg07888692	ZNF362	Body	island	0.694926	0.000233156	cg26115470	HDAC1	Body	island	0.633643	6.65732e-06	cg16556936	GANC	TSS1500	shore	0.732513	1.12783e-27
cg06119452	THBS2	Body	shore	0.694803	0.000234003	cg08876912	LOC729082	TSS200	island	0.633601	6.66956e-06	cg04172043	RELA	TSS1500	island	0.732512	1.12836e-27
cg09866757	BARHL2	Body	shore	0.694498	0.000236109	cg10809491	TDH	Body	island	0.633546	6.68559e-06	cg18419020	C18orf56	3'UTR	island	0.732298	1.18937e-27
cg12832313	PCDHAC2	1stExon	island	0.694405	0.000236752	cg03109505	BCAS3	TSS1500	island	0.633544	6.6861e-06	cg05732794	CITED2	TSS1500	shore	0.732283	1.1938e-27
cg24864241	PLEKHA6	TSS200	opensea	0.694389	0.000236867	cg15720043	LOC100192378	Body	shore	0.633453	6.71292e-06	cg08216792	LIG4	TSS1500	shore	0.732225	1.21081e-27
cg04003327	ESPNL	TSS1500	shore	0.693774	0.000241177	cg15829826	FRMD8	TSS200	island	0.633406	6.72674e-06	cg11396951	NDUFS5	5'UTR	opensea	0.732205	1.21684e-27
cg18299670	AGPAT4	3'UTR	opensea	0.693708	0.000241648	cg04945443	BAT5	Body	island	0.633359	6.74052e-06	cg18015677	TTC26	TSS200	shore	0.732177	1.22513e-27
cg20146573	PKIA	3'UTR	opensea	0.693697	0.000241724	cg02640020	C7orf47	TSS200	island	0.633352	6.74254e-06	cg05127367	CCDC52	TSS200	island	0.732098	1.24935e-27
cg08151983	VPS52	Body	opensea	0.693505	0.00024309	cg18412871	GPR180	TSS200	island	0.633218	6.78206e-06	cg22319470	HDAC11	TSS1500	shore	0.732009	1.27691e-27
cg19305511	ZNF121	5'UTR	island	0.69316	0.000245554	cg24050630	CEP97	Body	shore	0.63314	6.80526e-06	cg00505381	CAPN10	Body	island	0.732003	1.27869e-27
cg20412687	EBPL	TSS200	shore	0.692943	0.000247119	cg03874509	PRMT6	1stExon	island	0.633032	6.83751e-06	cg25958740	ACTL6A	5'UTR	shore	0.731985	1.28441e-27
cg23319797	RAB18	TSS200	island	0.69291	0.000247356	cg16767968	SCARNA16	Body	shore	0.633022	6.8406e-06	cg07850604	INSM2	5'UTR	island	0.731982	1.28551e-27
cg12658694	INPP5B	Body	island	0.692827	0.000247955	cg10349758	RCOR2	1stExon	island	0.632858	6.8897e-06	cg12396054	TMEM44	TSS200	island	0.731929	1.30218e-27
cg17225172	ZBTB3	TSS200	island	0.692749	0.000248522	cg22548000	SLC30A6	Body	shore	0.632685	6.94185e-06	cg21180178	UBE4B	TSS200	island	0.731903	1.31051e-27
cg06710083	TRPC4	Body	opensea	0.692727	0.00024868	cg13139203	C11orf84	Body	island	0.632615	6.96318e-06	cg05720454	OLIG1	1stExon	island	0.731888	1.3154e-27
cg23441765	GABPB1	TSS200	island	0.692677	0.000249043	cg20776619	MAGI2	Body	opensea	0.632483	7.00324e-06	cg05457514	DBNDD2	TSS1500	island	0.731885	1.31642e-27
cg00297950	GSTM3	Body	island	0.692644	0.000249284	cg01509843	ARC	5'UTR	island	0.632348	7.04457e-06	cg06520672	UQCRFS1	TSS200	island	0.731849	1.32802e-27
cg00850167	EGR1	TSS1500	island	0.692611	0.000249522	cg15222709	TRAPPC4	TSS200	island	0.632302	7.05855e-06	cg16204135	NDUFA13	TSS200	island	0.731799	1.3446e-27
cg23669043	CTSF	TSS200	shore	0.692555	0.000249935	cg04892403	2005-09-01	TSS200	island	0.6321	7.12104e-06	cg00210144	EIF5A	TSS1500	island	0.731779	1.35095e-27
cg03928539	KCNJ12	TSS200	island	0.692527	0.000250138	cg26581484	DNAJC14	TSS1500	island	0.631983	7.15742e-06	cg23652172	AP1M2	Body	shore	0.731545	1.43096e-27
cg10359932	MYST4	TSS200	island	0.69232	0.000251651	cg13537857	CDV3	Body	shore	0.631914	7.17906e-06	cg25607899	DENND5B	TSS200	island	0.73151	1.44329e-27
cg06623827	DRD1	5'UTR	island	0.691759	0.000255795	cg26146731	TRIM26	5'UTR	shore	0.631752	7.22952e-06	cg19228181	BIRC2	1stExon	island	0.731429	1.47231e-27
cg19369606	C7orf59	TSS1500	shore	0.691635	0.000256721	cg05063514	C1orf105	Body	island	0.631656	7.25986e-06	cg18959748	C20orf26	TSS1500	shore	0.731418	1.47606e-27
cg21612207	PKIA	TSS200	shore	0.691366	0.000258738	cg10535786	CCDC148	TSS200	island	0.631647	7.26285e-06	cg24098302	CTDSPL2	1stExon	island	0.731385	1.48807e-27
cg08759112	PDE1A	TSS1500	opensea	0.691272	0.00025944	cg25750814	ARL5A	TSS200	shore	0.631548	7.29398e-06	cg08745599	PEMT	TSS1500	island	0.731369	1.49389e-27
cg10140613	IL12RB1	TSS1500	opensea	0.691131	0.000260504	cg26458288	PRR16	TSS200	island	0.631327	7.36423e-06	cg08681924	FEZF2	TSS1500	shore	0.731363	1.49637e-27
cg10916865	NCAPG2	TSS200	island	0.691124	0.000260555	cg11796345	EIF2B2	TSS1500	shore	0.631216	7.40004e-06	cg13784611	2015-09-01	TSS1500	island	0.731361	1.49689e-27
cg17381377	ABCC8	TSS200	island	0.69112	0.000260586	cg26974500	GPBP1	TSS1500	island	0.631059	7.45067e-06	cg16014770	AMN1	TSS1500	island	0.731336	1.50619e-27
cg18865815	LRRC42	5'UTR	shelf	0.690561	0.000264844	cg24854606	C1orf69	TSS1500	shore	0.630943	7.48794e-06	cg24554147	GABRA1	TSS1500	opensea	0.731301	1.51922e-27
cg14788686	EBF3	Body	opensea	0.690491	0.000265378	cg18825430	IMMT	TSS200	shore	0.630937	7.49007e-06	cg25323711	CLGN	TSS1500	shore	0.731126	1.58547e-27
cg17938371	TGOLN2	5'UTR	island	0.690428	0.000265869	cg03054141	NECAP1	TSS200	island	0.630781	7.54078e-06	cg14423072	RCOR3	Body	island	0.731114	1.59043e-27
cg25054581	MAP2K4	Body	shelf	0.690326	0.000266653	cg14951953	FAM161A	TSS1500	shore	0.630776	7.5424e-06	cg12733079	DOCK4	Body	shore	0.731098	1.59644e-27
cg09100695	TPD52L1	Body	island	0.690235	0.000267357	cg26110653	UFM1	Body	island	0.630731	7.55729e-06	cg22153481	MLL2	3'UTR	shore	0.731032	1.62271e-27
cg09427745	KIAA0174	5'UTR	shelf	0.690212	0.000267536	cg07156424	ZZEF1	TSS200	island	0.630697	7.56816e-06	cg26162007	JOSD1	TSS200	island	0.731025	1.62519e-27
cg20556702	C21orf91	TSS200	island	0.690173	0.000267837	cg12994233	CCND1	Body	island	0.630689	7.57091e-06	cg18811789	KIAA1967	TSS200	island	0.730891	1.6797e-27
cg16377367	BCL10	1stExon	shore	0.690151	0.000268002	cg25642825	DAXX	TSS1500	shore	0.630591	7.60302e-06	cg13596040	PGM2	Body	island	0.730829	1.70517e-27
cg16284459	MTERF	TSS1500	island	0.690063	0.000268687	cg07817279	SFRS1	TSS1500	island	0.630235	7.72107e-06	cg23972409	KPNA4	Body	shore	0.730813	1.71197e-27
cg00460639	RPTOR	Body	opensea	0.689988	0.000269266	cg16650530	TMEM39B	TSS200	island	0.629985	7.8052e-06	cg08929548	NEUROG2	Body	island	0.73081	1.71313e-27
cg07609862	MTNR1B	1stExon	island	0.689958	0.000269502	cg08876662	DHDDS	TSS200	island	0.629909	7.83058e-06	cg19328639	PRMT7	TSS1500	island	0.730797	1.7186e-27
cg05651960	KLF14	TSS200	island	0.689898	0.000269972	cg06561741	GAB1	Body	island	0.629893	7.83611e-06	cg00333315	C19orf10	5'UTR	island	0.730753	1.73717e-27
cg22895463	VEPH1	5'UTR	opensea	0.689772	0.000270953	cg18735615	RMND5B	TSS200	island	0.629789	7.87124e-06	cg27022570	POLE2	TSS1500	shore	0.730749	1.73888e-27
cg16756058	DNAJA3	Body	shore	0.689644	0.000271959	cg07364780	SPRY1	5'UTR	island	0.629781	7.87407e-06	cg16448620	C2orf89	TSS1500	shore	0.73066	1.77691e-27
cg20972117	ZNF193	TSS200	island	0.689489	0.000273175	cg03877364	FRAS1	Body	shore	0.629714	7.89699e-06	cg12737971	SFI1	TSS200	island	0.730643	1.78465e-27
cg25495311	NT5DC1	Body	opensea	0.689426	0.00027367	cg08182240	TBRG1	TSS1500	shore	0.629707	7.89916e-06	cg08166982	CSDE1	5'UTR	opensea	0.7306	1.80329e-27
cg17784876	AKIRIN1	Body	opensea	0.689398	0.000273896	cg09076770	PCF11	TSS1500	shore	0.629605	7.93427e-06	cg06593568	TATDN3	Body	shore	0.730535	1.83216e-27
cg14159336	HIST3H2A	TSS1500	island	0.689272	0.000274892	cg12240824	ZNF271	TSS200	island	0.6296	7.93595e-06	cg03803325	PDCD6	TSS200	island	0.730532	1.83336e-27
cg26713125	ITFG3	TSS1500	shore	0.68917	0.0002757	cg17918201	ABI1	TSS200	island	0.6294	8.00474e-06	cg02493904	AMDHD2	1stExon	island	0.730413	1.88759e-27
cg15912427	ABCD4	Body	shore	0.688934	0.000277573	cg24314279	C1orf213	TSS200	island	0.629371	8.01451e-06	cg16460699	DHX36	1stExon	island	0.730314	1.9339e-27
cg10044549	PDCD2	Body	island	0.688756	0.000278999	cg22645719	LRRC4C	5'UTR	opensea	0.629315	8.03412e-06	cg15747156	ZNF513	TSS1500	island	0.730262	1.95858e-27
cg14258853	TMTC1	5'UTR	shore	0.688748	0.000279069	cg24364760	HERC3	5'UTR	island	0.629197	8.07501e-06	cg14330027	GFPT1	TSS200	island	0.729969	2.10307e-27
cg21750602	PPP2R2D	1stExon	shelf	0.688437	0.000281569	cg25307168	SLC32A1	TSS200	island	0.628976	8.15205e-06	cg05026753	UGCG	TSS200	island	0.729944	2.11626e-27
cg15447924	GPR109A	TSS1500	opensea	0.688122	0.000284128	cg20712968	PRPF18	TSS200	island	0.628801	8.21374e-06	cg20655648	IMP3	TSS200	shore	0.729934	2.12123e-27
cg25602520	NTM	Body	opensea	0.688073	0.000284525	cg16904306	PCSK5	Body	island	0.628619	8.27844e-06	cg20374054	ROBO3	TSS200	island	0.729928	2.12434e-27
cg10507156	KDM2B	Body	shelf	0.687803	0.000286737	cg02072114	GFOD2	TSS1500	shore	0.628602	8.28452e-06	cg26464889	LOC285375	TSS200	opensea	0.729907	2.13525e-27
cg10805004	STX8	Body	opensea	0.687689	0.000287673	cg01262913	DSCR9	TSS1500	opensea	0.628578	8.29308e-06	cg01425670	NEGR1	TSS1500	island	0.729767	2.20957e-27
cg26888623	ZFAND3	Body	opensea	0.687644	0.000288048	cg21808837	LMAN2	1stExon	shore	0.628578	8.29312e-06	cg15112707	ZNF428	TSS200	island	0.729764	2.21114e-27
cg16051954	CABC1	5'UTR	opensea	0.687613	0.000288301	cg05115468	SNORD27	TSS1500	shore	0.62857	8.296e-06	cg09196068	FLJ16779	TSS200	island	0.729707	2.24181e-27
cg23214267	EYA2	TSS200	shore	0.687604	0.000288377	cg03153178	CCAR1	TSS200	island	0.628335	8.38014e-06	cg18489475	ZC3H4	TSS1500	shore	0.729632	2.28312e-27
cg19809499	FOXE3	1stExon	island	0.687586	0.00028852	cg10098216	NDUFB8	1stExon	island	0.628228	8.41851e-06	cg10880516	TP53I13	1stExon	island	0.729605	2.29809e-27
cg14116222	ASPSCR1	TSS1500	island	0.68745	0.000289649	cg05365285	ZNF598	TSS1500	island	0.628136	8.45203e-06	cg02444810	NEK8	TSS200	island	0.729566	2.32016e-27
cg16795450	RNF122	5'UTR	island	0.687337	0.000290588	cg11205824	TMEM48	TSS200	shore	0.628075	8.47406e-06	cg16741308	PARVB	Body	island	0.729491	2.36291e-27
cg11224232	SLC39A1	TSS200	shore	0.687298	0.000290906	cg15089097	CENPH	TSS200	shore	0.628057	8.48055e-06	cg19281068	NEO1	Body	shore	0.72945	2.38637e-27
cg10779340	ZBTB40	Body	opensea	0.687062	0.000292879	cg05939312	ZNF623	TSS1500	shore	0.627994	8.50367e-06	cg22782268	GPC5	TSS200	shore	0.729306	2.47149e-27
cg07195282	ZNF563	1stExon	island	0.686802	0.000295061	cg05303524	CXCR4	TSS1500	shore	0.627944	8.52199e-06	cg10103446	PIGK	TSS200	island	0.729265	2.49587e-27
cg14599203	PTS	TSS200	island	0.686655	0.0002963	cg12507325	PTGES3	TSS200	island	0.627721	8.60393e-06	cg05886418	C8orf31	Body	opensea	0.7292	2.53582e-27
cg18645002	KCND2	Body	opensea	0.686304	0.000299283	cg22778180	C12orf47	TSS200	shore	0.627703	8.61058e-06	cg27201297	CTDSPL	TSS1500	island	0.72915	2.56687e-27
cg15094071	YEATS2	Body	opensea	0.685886	0.000302864	cg06812861	ANK1	Body	opensea	0.627456	8.70216e-06	cg02637320	MFSD4	Body	island	0.729142	2.57176e-27
cg22184145	POLR2B	Body	shore	0.685786	0.000303722	cg02327123	EMID2	1stExon	island	0.627368	8.73486e-06	cg18713809	PRODH	TSS200	shore	0.729141	2.57228e-27
cg19821804	TULP2	1stExon	shore	0.685386	0.000307192	cg17241657	AP1AR	TSS1500	island	0.627332	8.74842e-06	cg05787043	UBR4	TSS1500	shore	0.729095	2.60126e-27
cg24007388	NRXN2	Body	shore	0.685117	0.000309546	cg21101051	TMEM150A	TSS200	island	0.627283	8.76682e-06	cg13467605	ARID5B	Body	shore	0.729013	2.6537e-27
cg16594139	PLEKHA4	3'UTR	island	0.684851	0.000311886	cg25852941	DNAJC21	TSS1500	shore	0.627267	8.77269e-06	cg19628046	C18orf21	5'UTR	island	0.72901	2.65536e-27
cg07874127	WWOX	3'UTR	opensea	0.684756	0.000312727	cg20779700	MYCBP2	TSS1500	shore	0.627065	8.84881e-06	cg24010885	HM13	TSS200	island	0.728932	2.70603e-27
cg04127903	AHSG	Body	opensea	0.684744	0.00031283	cg04166874	ERI3	TSS1500	shore	0.626949	8.89281e-06	cg21930399	ABCD3	TSS200	island	0.728929	2.70791e-27
cg24741700	SLC35F2	5'UTR	shore	0.68444	0.000315534	cg23180365	GLB1	TSS1500	island	0.626889	8.91558e-06	cg11291978	RBM4B	5'UTR	shore	0.728842	2.76572e-27
cg16093296	EBF3	Body	opensea	0.683602	0.00032309	cg15048902	PTS	Body	shore	0.626873	8.9219e-06	cg27144395	FOXN4	TSS1500	island	0.728829	2.77433e-27
cg07687548	DLX2	Body	island	0.683518	0.000323854	cg13208899	VWA2	Body	island	0.626426	9.09389e-06	cg22719559	C20orf194	TSS200	island	0.72881	2.78704e-27
cg15123984	MSX2	5'UTR	island	0.683229	0.000326498	cg11935853	OTX1	1stExon	island	0.626374	9.11381e-06	cg21437208	ASPSCR1	TSS1500	island	0.728757	2.82312e-27
cg09465834	IGSF11	Body	island	0.683214	0.000326638	cg15117548	BHLHE41	TSS1500	island	0.626143	9.20398e-06	cg10222038	FLJ44817	TSS200	island	0.728683	2.87425e-27
cg22251465	PREPL	TSS1500	island	0.682633	0.000332016	cg14375387	TPD52L1	Body	island	0.626105	9.21912e-06	cg02371052	HCG9	Body	island	0.728676	2.87935e-27
cg10096050	KCTD10	3'UTR	opensea	0.682561	0.000332693	cg23402444	PSD	5'UTR	island	0.626089	9.2252e-06	cg11225935	KDM5A	5'UTR	island	0.728675	2.87972e-27
cg12352006	UCRC	TSS200	island	0.682142	0.000336622	cg16535062	COPB1	5'UTR	opensea	0.626078	9.22955e-06	cg05533744	E2F4	Body	opensea	0.728653	2.89554e-27
cg23788592	SFXN4	TSS200	island	0.682015	0.000337821	cg08208812	HBP1	TSS1500	shore	0.625905	9.29807e-06	cg01174504	GFOD1	TSS1500	island	0.728586	2.94268e-27
cg27461883	GTF3C1	TSS1500	island	0.681826	0.000339616	cg22184989	CCNDBP1	Body	shore	0.625676	9.389e-06	cg10649138	ARPC3	TSS200	shore	0.728566	2.95716e-27
cg22355889	ELMOD1	TSS1500	shore	0.681766	0.000340189	cg18372367	TNFRSF1A	TSS200	opensea	0.625671	9.39119e-06	cg19198794	HTRA2	1stExon	island	0.72846	3.0335e-27
cg09631472	MYST4	5'UTR	island	0.681605	0.000341724	cg00065921	CEBPZ	Body	shore	0.625661	9.39518e-06	cg17495873	TNFAIP8L1	TSS1500	island	0.728404	3.07497e-27
cg00910029	D2HGDH	Body	opensea	0.681014	0.00034742	cg08576104	TMBIM4	Body	shore	0.625567	9.43266e-06	cg06101725	COG6	Body	island	0.728272	3.17464e-27
cg25758242	OR2H1	5'UTR	opensea	0.680975	0.000347791	cg01957330	SKAP2	TSS200	island	0.625565	9.43356e-06	cg13714459	IREB2	TSS200	island	0.728271	3.17535e-27
cg04963607	PRKAR1B	Body	shore	0.680681	0.000350661	cg24465448	ASAH1	1stExon	island	0.625297	9.54173e-06	cg23677173	GTF3C3	1stExon	island	0.72826	3.184e-27
cg23064046	TRAPPC9	Body	shelf	0.680555	0.000351896	cg07907315	SOX5	5'UTR	opensea	0.625144	9.60389e-06	cg00328883	C20orf94	TSS200	shore	0.728235	3.20313e-27
cg17429631	PARS2	TSS200	island	0.680389	0.000353526	cg27032142	NMB	1stExon	island	0.625077	9.63119e-06	cg13696566	CDGAP	TSS200	island	0.727982	3.40533e-27
cg02835467	CDH7	TSS1500	shore	0.680271	0.000354683	cg12191964	THADA	TSS1500	island	0.624909	9.70021e-06	cg20643012	DNAH9	TSS200	island	0.727975	3.41074e-27
cg27531356	CNTNAP2	Body	shore	0.679551	0.000361859	cg24030086	SETD8	5'UTR	island	0.624863	9.71901e-06	cg01638592	CUX2	Body	island	0.727961	3.42207e-27
cg01480708	MYO1D	Body	island	0.679502	0.000362343	cg00068621	RBM22	TSS200	shore	0.624683	9.79356e-06	cg15457506	RNF214	TSS1500	island	0.727941	3.43898e-27
cg02868790	GCLC	Body	opensea	0.679371	0.000363669	cg11739675	CHST11	Body	island	0.62464	9.8113e-06	cg20789933	DST	Body	shore	0.72792	3.45684e-27
cg20691727	OR1S1	TSS1500	opensea	0.679106	0.000366353	cg23664318	CAPNS1	TSS200	island	0.624169	1.00091e-05	cg11812238	ATN1	TSS200	shelf	0.727819	3.54198e-27
cg24580526	CDK2AP1	TSS200	shore	0.678895	0.000368499	cg09858107	NDUFAF2	TSS200	island	0.624157	1.00142e-05	cg21218899	VASP	TSS200	island	0.727813	3.54663e-27
cg12978433	CYP24A1	1stExon	island	0.678296	0.000374656	cg07212894	SLC38A3	5'UTR	island	0.624099	1.00389e-05	cg09757838	PRMT10	TSS1500	shore	0.727759	3.59327e-27
cg04082020	NFYA	3'UTR	shore	0.678155	0.000376115	cg10737847	NRXN3	Body	opensea	0.623954	1.0101e-05	cg01733045	TEX264	TSS200	island	0.727737	3.61209e-27
cg03039172	DMPK	3'UTR	island	0.678137	0.000376297	cg27611665	FBXL12	Body	island	0.623949	1.01028e-05	cg16418163	ACPL2	5'UTR	island	0.727685	3.65815e-27
cg07979357	IL27RA	5'UTR	shore	0.677958	0.000378168	cg21282663	HLX	Body	shore	0.623493	1.02996e-05	cg25678929	TLCD2	5'UTR	island	0.727672	3.66938e-27
cg10494257	HSPB7	Body	opensea	0.677957	0.000378175	cg07924644	SPINK9	TSS200	opensea	0.623415	1.03337e-05	cg17294308	NXN	TSS1500	island	0.727656	3.68392e-27
cg18806716	MAP3K8	TSS1500	shore	0.677561	0.00038233	cg24441975	MYCBP	TSS200	island	0.623283	1.0391e-05	cg04765422	RAD18	Body	shore	0.727638	3.69991e-27
cg07328888	N4BP2L1	TSS1500	shore	0.677307	0.000385013	cg02552311	RNF39	Body	island	0.62322	1.0419e-05	cg08967802	C17orf102	TSS200	island	0.727608	3.72623e-27
cg00784671	CELSR1	Body	island	0.677277	0.000385331	cg12144374	ZHX2	TSS1500	island	0.623158	1.04461e-05	cg21923992	ETV5	5'UTR	island	0.727569	3.762e-27
cg09581756	NPPA	Body	opensea	0.676755	0.000390899	cg13158481	HOXD9	Body	shore	0.623094	1.04745e-05	cg26515805	RCOR3	TSS1500	shore	0.72755	3.77933e-27
cg06869415	CFL2	5'UTR	island	0.676559	0.000393013	cg03622831	ZNF740	5'UTR	island	0.623048	1.04949e-05	cg15143698	NARS2	TSS200	shore	0.72754	3.78827e-27
cg17810588	FGF14	Body	shore	0.676348	0.000395287	cg12960248	GFOD2	TSS1500	shore	0.622746	1.06293e-05	cg11364073	LOC728723	Body	shore	0.727531	3.79621e-27
cg19020830	ALX4	TSS1500	island	0.675743	0.000401898	cg12028548	TCF15	1stExon	island	0.622655	1.06702e-05	cg26731473	PGBD4	TSS200	island	0.727494	3.83082e-27
cg17057514	MTERF	TSS200	island	0.675605	0.000403417	cg27161973	DDX27	TSS200	island	0.622308	1.08268e-05	cg23533073	FOXN3	TSS1500	island	0.727483	3.84037e-27
cg17339956	C3orf77	TSS200	island	0.675438	0.000405266	cg26246897	LOC729467	TSS1500	island	0.622108	1.09184e-05	cg26694487	SPPL2A	TSS200	island	0.727474	3.8489e-27
cg21948665	EXD1	Body	shelf	0.675414	0.00040553	cg07520810	ARID5B	Body	opensea	0.622025	1.09568e-05	cg21902461	CHURC1	TSS200	island	0.727458	3.86338e-27
cg24966702	DACT2	TSS200	island	0.675152	0.000408443	cg00929855	HSPA1A	1stExon	island	0.621897	1.10158e-05	cg03038003	AGBL4	Body	shore	0.727389	3.92838e-27
cg00405568	NMT1	Body	shore	0.675036	0.000409741	cg07085497	WFDC3	TSS200	island	0.621709	1.1103e-05	cg19815928	ATP6V0D1	Body	island	0.727385	3.93233e-27
cg22330165	TGFA	TSS200	island	0.674777	0.000412644	cg24840365	DAK	5'UTR	island	0.621636	1.11371e-05	cg14842777	SOX1	1stExon	island	0.727371	3.94559e-27
cg12804693	FAT3	Body	opensea	0.674613	0.000414492	cg20405893	CHAT	1stExon	shore	0.621609	1.11497e-05	cg09587640	KAZALD1	TSS1500	shore	0.727334	3.98073e-27
cg26278888	KCNG3	Body	shelf	0.674512	0.000415638	cg02407785	PCDH9	5'UTR	shore	0.621595	1.1156e-05	cg26884816	C15orf39	TSS200	island	0.727321	3.9931e-27
cg10311324	RIMS2	Body	opensea	0.674504	0.000415721	cg14019947	GPSM2	TSS200	shore	0.621484	1.12081e-05	cg24072311	RICH2	TSS200	shore	0.72725	4.06263e-27
cg00521598	MYCBP	TSS1500	shore	0.674165	0.000419576	cg19367388	UBE2R2	TSS1500	shore	0.621473	1.12133e-05	cg26001336	RAB3A	TSS200	island	0.727168	4.14345e-27
cg11295357	HTRA1	Body	opensea	0.673534	0.000426838	cg14961949	SHOX2	TSS1500	shore	0.621359	1.12672e-05	cg22188917	SRF	TSS1500	shore	0.727114	4.19746e-27
cg19217820	C11orf70	TSS1500	shore	0.673524	0.000426949	cg23109649	MUL1	Body	shore	0.621227	1.13295e-05	cg13426138	NEU1	1stExon	island	0.727026	4.28733e-27
cg12615951	HECTD1	TSS1500	shore	0.673445	0.000427866	cg11194132	PPAP2B	Body	opensea	0.621127	1.13772e-05	cg22142012	CCT8	Body	shore	0.727015	4.29822e-27
cg24352618	EIF2C4	TSS1500	shore	0.673428	0.000428066	cg18898693	ZMIZ1	5'UTR	island	0.620968	1.14534e-05	cg02385809	EEF1E1	5'UTR	island	0.727012	4.30119e-27
cg07173049	CAMTA1	Body	opensea	0.673126	0.000431583	cg21171373	WDR5B	TSS200	island	0.620963	1.14556e-05	cg08884368	NME2	5'UTR	island	0.726974	4.34138e-27
cg15300837	DNAH8	Body	opensea	0.673108	0.000431794	cg24650501	LMX1A	5'UTR	island	0.620555	1.16529e-05	cg01156768	CTDP1	TSS1500	island	0.726955	4.36082e-27
cg24027596	MRPS18A	3'UTR	opensea	0.672944	0.000433712	cg15262516	COL4A1	Body	shore	0.620451	1.17038e-05	cg12341414	REPS1	TSS1500	shore	0.726884	4.43584e-27
cg03806095	GPR124	Body	island	0.672826	0.000435103	cg05162137	PRKAB2	TSS1500	island	0.620423	1.17172e-05	cg02831090	ZNF253	TSS200	opensea	0.726789	4.53836e-27
cg20186445	GDF10	TSS200	island	0.672769	0.000435772	cg10395772	FGF14	Body	shore	0.620294	1.17807e-05	cg04420932	RPS6KB2	TSS1500	shore	0.72676	4.57004e-27
cg17850281	UBR4	TSS1500	island	0.672739	0.000436129	cg05300697	BRP44	TSS1500	island	0.620256	1.17993e-05	cg16045566	HNRNPUL1	TSS1500	shore	0.726727	4.60624e-27
cg16713274	COL18A1	Body	island	0.672546	0.000438416	cg10333268	C1orf198	5'UTR	island	0.620141	1.18561e-05	cg27355527	DCTPP1	TSS200	island	0.726715	4.6193e-27
cg21768014	MYOM2	Body	opensea	0.672371	0.000440495	cg19023700	MKLN1	TSS1500	shore	0.619933	1.19594e-05	cg07156844	MGC23284	TSS200	island	0.726599	4.75037e-27
cg23007255	C7	TSS1500	opensea	0.672151	0.000443113	cg17517138	ARHGEF17	TSS200	island	0.619802	1.20253e-05	cg07591620	INTS3	Body	opensea	0.726593	4.75636e-27
cg19049077	C10orf137	TSS1500	shore	0.671711	0.000448406	cg18846423	H2AFV	TSS200	island	0.61967	1.20913e-05	cg19887630	MFGE8	TSS1500	shore	0.726586	4.76521e-27
cg21292152	ZNF829	1stExon	island	0.6717	0.000448538	cg26932437	PSMC5	TSS1500	shore	0.61955	1.21522e-05	cg03749393	USPL1	TSS200	island	0.726538	4.8202e-27
cg26576196	PTPN14	Body	opensea	0.671672	0.000448885	cg22082564	UMPS	5'UTR	island	0.619526	1.21645e-05	cg08270031	ACBD6	TSS200	island	0.726474	4.89417e-27
cg21690631	TPK1	Body	opensea	0.671271	0.000453754	cg08606655	MAPK14	TSS200	island	0.619465	1.21953e-05	cg21439539	MRPL20	Body	island	0.726469	4.90037e-27
cg19252739	ACAP2	TSS200	island	0.671049	0.000456468	cg08222271	CD164	TSS1500	shore	0.619076	1.23942e-05	cg00168009	C3orf21	Body	island	0.726461	4.9099e-27
cg16437728	SYT9	TSS200	island	0.670998	0.000457099	cg00981594	ARL6IP1	TSS1500	island	0.619023	1.24215e-05	cg25131503	MDN1	TSS200	island	0.72646	4.91076e-27
cg10171332	INHBC	Body	opensea	0.670882	0.000458529	cg25886284	ZFP82	5'UTR	island	0.618857	1.25075e-05	cg00935108	MPG	Body	shore	0.726406	4.97513e-27
cg05344495	C19orf77	Body	shelf	0.670829	0.000459174	cg14313238	RPP30	Body	opensea	0.618804	1.2535e-05	cg04706404	NFIA	TSS200	shore	0.726404	4.97754e-27
cg16454588	PCDHB2	TSS200	shore	0.670818	0.000459312	cg15769201	SLC35F5	TSS1500	island	0.618691	1.25942e-05	cg02005375	DDX18	TSS200	island	0.726403	4.97869e-27
cg04956944	FBLN7	Body	shore	0.67038	0.000464746	cg05957366	SPRY4	TSS1500	shore	0.618634	1.26239e-05	cg02459951	ALDH9A1	TSS200	shore	0.726393	4.99091e-27
cg14762436	OSBPL3	Body	opensea	0.670358	0.000465029	cg09492451	IRX5	Body	island	0.618291	1.2805e-05	cg03215153	LOC100272217	Body	shore	0.726326	5.07185e-27
cg25810455	TPP2	Body	shelf	0.669753	0.000472626	cg07449069	CACNA2D3	TSS1500	island	0.618048	1.29347e-05	cg20800086	ISL1	Body	island	0.726262	5.14993e-27
cg11147886	NFAT5	TSS1500	shore	0.669523	0.000475539	cg05990544	HIST1H4L	TSS200	shore	0.618002	1.29594e-05	cg18078087	CPEB2	TSS200	island	0.726197	5.23011e-27
cg00127167	ADAMTS16	TSS1500	island	0.669284	0.000478583	cg13910973	CHRNA1	Body	opensea	0.617987	1.29673e-05	cg24962141	CENPT	5'UTR	island	0.726195	5.23336e-27
cg11790335	TFAP2D	TSS1500	shelf	0.668761	0.000485314	cg08726005	ACSL3	5'UTR	island	0.617966	1.29789e-05	cg21903660	CCDC61	TSS1500	opensea	0.726121	5.32643e-27
cg14521777	VAV2	Body	island	0.668172	0.000492995	cg27560922	ARHGDIG	TSS1500	island	0.617936	1.29947e-05	cg10752028	RABL3	1stExon	opensea	0.726057	5.40902e-27
cg18605491	DCXR	TSS200	island	0.668153	0.000493232	cg07640645	FBXO8	1stExon	island	0.617903	1.30126e-05	cg21696781	CHD2	Body	shore	0.726018	5.45984e-27
cg11161011	MAX	Body	opensea	0.668078	0.000494227	cg13983870	TSPAN12	1stExon	island	0.617816	1.30598e-05	cg01449218	GRM3	TSS200	opensea	0.725973	5.51822e-27
cg25771140	CD55	TSS1500	shore	0.668076	0.000494251	cg21253692	SLAIN1	TSS200	island	0.617716	1.31138e-05	cg18979819	LMLN	TSS1500	shore	0.725931	5.57403e-27
cg12550837	LOC285830	Body	opensea	0.667877	0.000496872	cg10554989	NCLN	TSS200	island	0.617694	1.3126e-05	cg06742044	RHBDL3	Body	island	0.725917	5.59303e-27
cg02048890	FHOD3	TSS1500	island	0.667822	0.000497602	cg22289810	NF1	TSS1500	island	0.617576	1.31902e-05	cg12654189	LOC100134713	TSS1500	island	0.725911	5.6006e-27
cg08410921	HIST1H2AG	1stExon	island	0.667763	0.000498378	cg15838914	VAMP1	TSS1500	shore	0.617487	1.32389e-05	cg02090569	NKX2-1	TSS200	island	0.725899	5.61664e-27
cg17012079	C1orf31	TSS1500	shore	0.667692	0.000499324	cg02644840	STIM1	TSS1500	island	0.617302	1.33403e-05	cg23004710	TAPBP	3'UTR	shore	0.725826	5.71564e-27
cg26025580	CCDC19	Body	opensea	0.667377	0.000503513	cg05310071	PIGL	1stExon	shore	0.617262	1.33624e-05	cg09594067	EXOSC6	5'UTR	island	0.725799	5.75287e-27
cg05741837	ESCO2	TSS200	island	0.667185	0.000506085	cg04024904	CREB5	5'UTR	opensea	0.617127	1.34372e-05	cg27116819	TMEM101	1stExon	island	0.725513	6.1593e-27
cg14778137	CTSF	TSS200	island	0.667183	0.000506104	cg05195247	C20orf26	5'UTR	island	0.617071	1.34686e-05	cg25724310	BCCIP	Body	shore	0.725452	6.24985e-27
cg19268695	DENND2D	TSS200	shelf	0.666537	0.000514839	cg27521744	RBPMS	Body	opensea	0.616805	1.36172e-05	cg22881914	NID2	TSS1500	island	0.725447	6.25774e-27
cg16862361	XDH	TSS200	opensea	0.666395	0.000516781	cg11110536	BRD8	Body	shore	0.616637	1.37116e-05	cg09135056	FUK	5'UTR	island	0.72544	6.26776e-27
cg27430662	KIAA1324	5'UTR	shore	0.666335	0.000517594	cg01122889	WDR26	Body	shore	0.616594	1.37362e-05	cg17926000	LYRM4	TSS1500	shore	0.725336	6.42593e-27
cg24544113	SLC25A44	TSS200	island	0.666109	0.0005207	cg00100800	ZNF462	TSS200	shore	0.616548	1.37624e-05	cg26468049	ZNF500	TSS200	island	0.725279	6.51399e-27
cg00655412	CRYM	5'UTR	shore	0.666037	0.000521684	cg07340574	CACNA1H	5'UTR	island	0.616423	1.38335e-05	cg18245660	RGS20	Body	island	0.72527	6.52711e-27
cg12960467	CDKL3	TSS1500	shore	0.666021	0.000521909	cg00379348	DUS3L	Body	island	0.616381	1.38575e-05	cg16073034	FAM119A	5'UTR	shore	0.725222	6.60233e-27
cg25907362	PRDX3	Body	shore	0.665822	0.000524661	cg22288637	CDK6	5'UTR	island	0.616338	1.3882e-05	cg24836097	ZNF509	5'UTR	shore	0.725206	6.62767e-27
cg23680049	LONRF1	TSS200	island	0.665736	0.000525842	cg23757489	HTR5A	TSS1500	shore	0.616326	1.3889e-05	cg16865492	PDCD2L	TSS200	island	0.725175	6.6765e-27
cg05314350	TRIM27	Body	opensea	0.6655	0.000529126	cg01826574	DMRT1	Body	island	0.616263	1.3925e-05	cg09936907	USP5	TSS200	island	0.725158	6.70366e-27
cg16586261	TXNL4B	TSS1500	shore	0.665131	0.000534294	cg14114135	SRCRB4D	Body	island	0.616233	1.39422e-05	cg19896655	LEO1	TSS1500	island	0.725108	6.78488e-27
cg00681363	TAF2	Body	shore	0.664995	0.000536213	cg14602658	TMEM39A	1stExon	opensea	0.616225	1.39467e-05	cg07258916	PLXNA4	TSS1500	island	0.725028	6.9149e-27
cg17370987	KIFC1	TSS1500	shore	0.664591	0.000541931	cg22989649	UNC13A	TSS1500	island	0.616174	1.39758e-05	cg01449064	GFER	Body	island	0.725025	6.91998e-27
cg07951135	DCAF4	5'UTR	island	0.664411	0.000544503	cg25545394	C19orf60	Body	island	0.616151	1.3989e-05	cg09642749	SNORD43	TSS1500	island	0.725005	6.95353e-27
cg24685998	LRIG3	5'UTR	shore	0.663607	0.0005561	cg12233946	BIRC6	TSS1500	shore	0.616054	1.4045e-05	cg11320032	MAN2B2	TSS200	island	0.724941	7.06075e-27
cg13820573	SLC25A13	Body	opensea	0.663356	0.000559755	cg06675190	ACAN	TSS1500	island	0.616022	1.40637e-05	cg05144432	GABRA1	TSS1500	opensea	0.724921	7.09346e-27
cg13349122	MYNN	TSS1500	shore	0.663207	0.000561937	cg02162950	DIS3	1stExon	island	0.615999	1.40771e-05	cg11252776	CROT	5'UTR	island	0.724912	7.10978e-27
cg00409905	ZNF37A	TSS1500	shore	0.663163	0.000562592	cg02132714	HOXB4	TSS1500	shore	0.615929	1.41175e-05	cg08052882	NNT	TSS200	shore	0.724871	7.17825e-27
cg05046717	OSBPL11	3'UTR	opensea	0.662742	0.000568812	cg13296371	TMEM128	TSS1500	shore	0.615759	1.42169e-05	cg25242587	CLASP1	TSS200	island	0.724823	7.26093e-27
cg08516993	SLC5A10	Body	shelf	0.662518	0.000572137	cg12339802	C1orf109	TSS1500	shore	0.615678	1.4264e-05	cg14856641	B4GALT4	5'UTR	island	0.724799	7.30317e-27
cg16830504	KCNAB1	Body	opensea	0.662509	0.000572274	cg05002974	RPS23	TSS1500	shore	0.615667	1.42707e-05	cg08900022	PBX1	TSS200	opensea	0.724798	7.30388e-27
cg21704491	RBCK1	TSS200	island	0.662426	0.000573518	cg24814707	KIAA1211	TSS1500	opensea	0.615454	1.4396e-05	cg09351677	TMEM179B	Body	island	0.724776	7.34364e-27
cg24828322	CYP2C8	TSS1500	opensea	0.66236	0.000574498	cg14012220	DUSP16	TSS1500	shore	0.615296	1.44896e-05	cg09008187	SLC25A35	TSS1500	island	0.72475	7.38884e-27
cg19153976	NEDD4	TSS1500	island	0.662305	0.000575319	cg19098091	IMP4	Body	island	0.615081	1.46183e-05	cg05254132	DHX29	TSS200	island	0.724678	7.5157e-27
cg04541675	FAM71E1	1stExon	island	0.661977	0.000580261	cg10553088	CADM1	Body	shore	0.614931	1.47086e-05	cg07532993	PEX11G	TSS200	island	0.724518	7.80817e-27
cg19850959	FAM176A	TSS200	island	0.661954	0.000580609	cg01964850	KIF2A	TSS1500	island	0.614862	1.47498e-05	cg23206777	KPNA2	TSS1500	shore	0.724478	7.88178e-27
cg23445772	MLXIPL	TSS200	shore	0.661864	0.000581955	cg01005349	RGMB	Body	island	0.614551	1.49392e-05	cg05715003	NDUFA4	TSS200	shore	0.724445	7.94501e-27
cg05171021	DHRS4	TSS1500	shore	0.661761	0.000583516	cg18959411	ACAT2	TSS200	island	0.614339	1.50694e-05	cg05161930	PRR24	TSS200	island	0.724398	8.03397e-27
cg18770816	LZTFL1	TSS200	island	0.661749	0.000583699	cg00930628	FBLN7	TSS200	island	0.614236	1.5133e-05	cg13156010	LOC100130987	TSS200	island	0.72431	8.20351e-27
cg21535942	CRYZ	TSS200	opensea	0.661545	0.00058681	cg01786828	SWAP70	TSS200	island	0.614078	1.52315e-05	cg19119818	AP2M1	TSS200	island	0.724294	8.23372e-27
cg02668177	NCKAP5	Body	opensea	0.661371	0.000589462	cg08928646	UBA6	TSS1500	shore	0.613702	1.54669e-05	cg22650867	CHORDC1	TSS200	shore	0.724273	8.27621e-27
cg18648693	TSPAN10	TSS1500	opensea	0.660858	0.000597361	cg27517702	GLRA3	1stExon	shore	0.613654	1.54972e-05	cg06702721	KCTD21	TSS1500	island	0.724249	8.32246e-27
cg01691182	VOPP1	Body	shore	0.660758	0.00059891	cg14947789	FBXO34	5'UTR	island	0.61358	1.55439e-05	cg18818048	PIK3R3	TSS200	island	0.724182	8.45685e-27
cg23207816	CPNE1	5'UTR	island	0.660486	0.000603147	cg06022107	TMEM41A	Body	island	0.613532	1.55744e-05	cg23221606	NCEH1	TSS200	shore	0.724175	8.47035e-27
cg27642643	LYRM2	TSS1500	island	0.660157	0.000608294	cg08253374	RHOJ	TSS1500	opensea	0.613349	1.56913e-05	cg19085463	SNAI2	TSS1500	shore	0.724108	8.60633e-27
cg09224523	DYRK3	TSS1500	island	0.659986	0.000610992	cg26195577	C20orf3	TSS1500	shore	0.613267	1.57441e-05	cg04940109	BMPR2	TSS1500	island	0.724065	8.69401e-27
cg07216656	ERGIC2	Body	opensea	0.659951	0.000611534	cg27028414	VPS11	TSS200	island	0.613262	1.57474e-05	cg20706005	ZNF432	TSS200	island	0.724029	8.76844e-27
cg00753714	NKD1	Body	shelf	0.659915	0.000612108	cg16695354	LYSMD2	5'UTR	shore	0.613093	1.58561e-05	cg07725970	FGFR1OP2	5'UTR	island	0.724014	8.8007e-27
cg19611817	C14orf106	TSS200	island	0.659603	0.000617054	cg18156592	ARL6IP5	Body	opensea	0.613045	1.58874e-05	cg21722680	TBK1	5'UTR	island	0.723644	9.60788e-27
cg01803238	BCL2	5'UTR	shore	0.658137	0.00064077	cg08635242	CPD	1stExon	island	0.612805	1.60435e-05	cg06999776	SEMA4F	TSS1500	shore	0.72363	9.6399e-27
cg25106814	C9orf82	5'UTR	island	0.658101	0.000641364	cg00764210	PPP1R12B	TSS200	island	0.612667	1.61333e-05	cg26738916	CCHCR1	TSS1500	island	0.723594	9.72174e-27
cg02873371	AKTIP	TSS200	island	0.65801	0.000642859	cg12371169	RAP1GDS1	5'UTR	island	0.612652	1.61435e-05	cg26306882	C20orf4	1stExon	island	0.723559	9.8031e-27
cg13101087	GALNT13	5'UTR	island	0.657905	0.000644591	cg14774557	VPS39	TSS200	shore	0.612622	1.61628e-05	cg20744546	SLC3A2	Body	island	0.723485	9.97452e-27
cg14542207	NOP56	TSS200	island	0.657537	0.000650698	cg02457501	C22orf24	5'UTR	island	0.612581	1.61899e-05	cg21572621	TRIL	TSS200	island	0.723464	1.00246e-26
cg09779635	PRMT7	TSS1500	island	0.656963	0.000660316	cg23386807	KIAA0101	TSS200	opensea	0.61255	1.62104e-05	cg25730138	NDUFA11	1stExon	island	0.723389	1.0205e-26
cg13183628	GLTPD1	TSS1500	island	0.656922	0.000661006	cg14338451	MTRF1	Body	opensea	0.612052	1.65422e-05	cg04379969	H3F3B	TSS200	island	0.723375	1.02396e-26
cg26633751	CCNI	TSS1500	shore	0.656516	0.000667903	cg17228942	NLRP14	1stExon	island	0.611912	1.66364e-05	cg27654189	UXS1	TSS200	island	0.723346	1.0308e-26
cg16344215	PSMB5	Body	opensea	0.656475	0.0006686	cg21707311	LRRC67	5'UTR	shore	0.61191	1.66374e-05	cg00238318	EXOC6	Body	shore	0.723343	1.03175e-26
cg03300589	PLCXD3	TSS200	shore	0.656372	0.000670349	cg00086871	TBC1D14	Body	island	0.611886	1.66537e-05	cg05569280	GPR113	TSS200	shore	0.723281	1.04687e-26
cg16175294	CD44	Body	opensea	0.656346	0.000670789	cg00023168	ZNF226	TSS200	opensea	0.611772	1.67308e-05	cg13169780	TP53	TSS1500	island	0.723219	1.06243e-26
cg20212336	CARKD	Body	island	0.656188	0.000673498	cg17472953	SCLT1	Body	shore	0.611374	1.70031e-05	cg25626312	CREB3L1	TSS200	shore	0.723183	1.07135e-26
cg05309760	SYNE1	Body	opensea	0.655858	0.000679184	cg19672694	PTGER4	Body	opensea	0.611288	1.70624e-05	cg15520477	PEPD	TSS200	shore	0.723171	1.07453e-26
cg01315957	DNAJB12	Body	island	0.655356	0.000687904	cg22753668	FLT1	Body	opensea	0.610969	1.72838e-05	cg23818931	LOC284900	TSS200	island	0.723073	1.09955e-26
cg23359089	NELL1	Body	opensea	0.655118	0.000692077	cg03716936	HMX2	Body	island	0.610653	1.75065e-05	cg05155472	KIF14	1stExon	island	0.723044	1.10724e-26
cg14640481	BRI3	TSS1500	island	0.655076	0.000692822	cg15747933	NMI	TSS200	shore	0.610563	1.75699e-05	cg06755365	ALG14	TSS1500	shore	0.722874	1.15246e-26
cg07234508	FABP4	TSS1500	opensea	0.655032	0.000693589	cg14519525	GANAB	TSS200	island	0.610377	1.77029e-05	cg12411846	ZNF346	TSS200	island	0.722742	1.18895e-26
cg08887327	LRRFIP1	Body	opensea	0.654032	0.000711376	cg26929012	ZNF772	1stExon	opensea	0.610361	1.77139e-05	cg08727957	FOXP4	TSS1500	island	0.722672	1.20888e-26
cg02556526	SETD1B	Body	island	0.653821	0.000715191	cg10239186	SFT2D1	TSS1500	island	0.61034	1.77291e-05	cg18985280	CEBPB	1stExon	island	0.72267	1.20948e-26
cg26080782	COX15	TSS1500	shore	0.65359	0.000719371	cg11020315	NAGLU	1stExon	island	0.61017	1.78513e-05	cg26412688	OTUD7B	5'UTR	shore	0.72257	1.23816e-26
cg24788053	TRPC3	Body	island	0.653561	0.000719901	cg27317576	FH	Body	shore	0.610116	1.78899e-05	cg16442859	PREPL	TSS1500	shore	0.722562	1.2406e-26
cg00151768	NFATC1	Body	island	0.653535	0.000720367	cg06879406	PTBP1	5'UTR	island	0.609805	1.81158e-05	cg04253453	SMARCA2	5'UTR	island	0.722556	1.24222e-26
cg16530498	HSD17B14	5'UTR	shore	0.653491	0.000721166	cg23677363	DRAM2	TSS200	island	0.609713	1.81833e-05	cg23275463	ATM	TSS1500	shore	0.722426	1.28109e-26
cg25361907	ZNF793	TSS200	shore	0.652592	0.000737692	cg18598329	FANCD2	3'UTR	opensea	0.609606	1.82617e-05	cg25538649	MIR636	TSS1500	island	0.722418	1.2833e-26
cg16632802	LRRC66	TSS1500	opensea	0.65186	0.000751368	cg06103654	DPYSL5	5'UTR	island	0.609604	1.82629e-05	cg20426860	TMEM161A	Body	shore	0.722409	1.28605e-26
cg21643138	C3orf43	TSS200	opensea	0.651587	0.000756535	cg12783640	ABCC5	1stExon	island	0.609489	1.83481e-05	cg24312390	ZNF777	TSS200	shore	0.722389	1.29218e-26
cg15416577	CCDC52	TSS200	island	0.651544	0.000757351	cg26475097	QRICH1	5'UTR	island	0.609315	1.84771e-05	cg09387215	DNASE2	TSS200	island	0.722368	1.29847e-26
cg09556902	DOCK1	Body	opensea	0.651466	0.000758833	cg03637976	TAPBP	3'UTR	shore	0.609242	1.85313e-05	cg18082112	C3orf70	Body	shore	0.722314	1.31505e-26
cg22397447	ALDH1B1	5'UTR	island	0.651272	0.000762522	cg00143387	GGA2	Body	island	0.609234	1.85367e-05	cg22850066	RPP21	Body	island	0.722147	1.36776e-26
cg00871718	GRM6	Body	shore	0.651269	0.000762583	cg13151196	VCPIP1	1stExon	shore	0.609205	1.85587e-05	cg02486351	BACH2	5'UTR	island	0.722052	1.39892e-26
cg06378494	TNFRSF19	5'UTR	island	0.65125	0.000762945	cg01547733	FBXO5	1stExon	island	0.609178	1.8579e-05	cg02833657	FAM174A	TSS200	island	0.722037	1.40366e-26
cg26840062	C5orf62	TSS1500	shore	0.651089	0.000766031	cg06819375	LUC7L	Body	shore	0.609119	1.86231e-05	cg05532108	ADD1	TSS200	island	0.722034	1.40461e-26
cg26880963	RAVER2	TSS1500	shore	0.650759	0.000772374	cg09297447	WWP2	5'UTR	opensea	0.609117	1.86242e-05	cg02900995	SHH	Body	island	0.722021	1.40914e-26
cg20950277	TNIP3	1stExon	opensea	0.650683	0.000773851	cg26928336	TMEM219	5'UTR	shore	0.608996	1.87155e-05	cg10457895	RSRC1	5'UTR	shore	0.721912	1.44555e-26
cg27345282	WDR53	TSS200	island	0.650663	0.000774224	cg15946545	MRPS31	1stExon	island	0.608909	1.87806e-05	cg14678099	CPLX2	5'UTR	island	0.721898	1.45048e-26
cg21995682	ZUFSP	TSS200	opensea	0.650644	0.000774592	cg20096208	CWC15	5'UTR	island	0.608882	1.88011e-05	cg23442621	TAPBPL	TSS1500	opensea	0.721856	1.46488e-26
cg24155399	GNG4	5'UTR	opensea	0.650602	0.000775406	cg02526331	DAAM1	5'UTR	island	0.60888	1.88024e-05	cg25057591	PCNX	5'UTR	island	0.721832	1.473e-26
cg23322292	KIAA1715	TSS1500	shore	0.650585	0.000775744	cg00321709	CYP2E1	Body	island	0.608538	1.90625e-05	cg01379969	SLC48A1	TSS200	shore	0.72179	1.48761e-26
cg24093715	CNGA1	TSS200	opensea	0.650584	0.000775753	cg10181281	VWC2L	TSS1500	opensea	0.608452	1.91286e-05	cg25598908	RTCD1	TSS200	shore	0.721782	1.49031e-26
cg25140066	LCLAT1	5'UTR	island	0.65052	0.000776997	cg17653969	RAB4A	3'UTR	opensea	0.608284	1.92574e-05	cg18964261	TUBE1	TSS1500	shore	0.721767	1.49571e-26
cg04880732	SLC24A4	TSS1500	island	0.650077	0.000785631	cg04118888	EGLN3	TSS200	island	0.608206	1.93181e-05	cg26536847	NSUN6	1stExon	shore	0.721754	1.50024e-26
cg05279284	DHRS1	TSS1500	island	0.650027	0.000786613	cg07663535	SIAH2	Body	island	0.607966	1.95048e-05	cg14167017	UBAP1	TSS200	shore	0.721693	1.52203e-26
cg02423323	OTUD4	5'UTR	shore	0.649927	0.000788574	cg06688409	BUD31	5'UTR	shore	0.607861	1.95867e-05	cg05313829	CLK1	5'UTR	island	0.72163	1.54476e-26
cg11468000	CITED2	Body	shore	0.649731	0.000792447	cg27497461	SLC35F5	TSS1500	shore	0.607689	1.97219e-05	cg03846926	C10orf140	5'UTR	shore	0.721574	1.56506e-26
cg09880551	DSCAM	1stExon	island	0.64962	0.000794639	cg19402885	PTPRO	TSS1500	shore	0.607649	1.97535e-05	cg18358762	SFXN5	TSS200	island	0.721566	1.56796e-26
cg08350814	C2orf88	TSS1500	island	0.649425	0.000798499	cg04016431	TRIM31	Body	island	0.607569	1.98167e-05	cg19570309	LOC440356	TSS1500	island	0.721558	1.57084e-26
cg18250453	TERF1	Body	shelf	0.649365	0.000799689	cg02867402	DSCAM	Body	island	0.607564	1.98211e-05	cg24504999	C15orf41	TSS1500	island	0.72153	1.58135e-26
cg17085721	FKBP5	5'UTR	opensea	0.649102	0.000804927	cg17911021	SHF	TSS200	shelf	0.607518	1.98578e-05	cg00940313	MIR212	TSS200	island	0.72141	1.62658e-26
cg12003952	ZNF429	TSS1500	shore	0.648993	0.000807105	cg10476260	INO80B	TSS200	island	0.607365	1.99796e-05	cg26002253	PDIK1L	5'UTR	island	0.721326	1.65876e-26
cg24787924	MIR518E	TSS1500	opensea	0.64873	0.000812396	cg04459013	EPM2A	5'UTR	island	0.607335	2.00031e-05	cg16996544	IDH3A	TSS1500	shore	0.721276	1.6784e-26
cg14991487	HOXD9	TSS200	island	0.648689	0.000813222	cg24504442	MEIS2	1stExon	shore	0.607222	2.00941e-05	cg09793001	TOP2B	Body	shore	0.721275	1.67879e-26
cg02227623	CTNNA2	TSS200	island	0.648328	0.000820532	cg16271017	BMP6	TSS1500	island	0.607218	2.00969e-05	cg19448829	UBR2	TSS1500	shore	0.72127	1.68086e-26
cg26549831	NINJ2	TSS1500	opensea	0.648192	0.000823299	cg23863900	OTUD6B	Body	island	0.607202	2.01095e-05	cg12406460	ATP5L	TSS200	shore	0.72124	1.69276e-26
cg13237843	TPP1	TSS200	opensea	0.647969	0.000827858	cg15644174	TMEM171	5'UTR	island	0.606875	2.0374e-05	cg07731916	IRF2	5'UTR	shore	0.721234	1.69497e-26
cg23431468	R3HDM1	TSS1500	shore	0.647706	0.00083326	cg05712507	GPN3	Body	shore	0.606758	2.04692e-05	cg18138552	PSMD8	1stExon	island	0.721213	1.70318e-26
cg08146442	AEBP2	Body	opensea	0.647662	0.000834164	cg10251936	FAM192A	TSS1500	shore	0.606623	2.05798e-05	cg18426156	ACAD10	5'UTR	island	0.721109	1.74526e-26
cg08880486	ARSG	5'UTR	island	0.647119	0.000845425	cg10300684	FOXG1	1stExon	shore	0.606591	2.06057e-05	cg01075497	IPO4	TSS200	shore	0.72109	1.75298e-26
cg08258667	SOX13	5'UTR	opensea	0.646976	0.000848429	cg07967643	FRS3	TSS200	island	0.606555	2.06354e-05	cg16922557	HIPK1	TSS1500	shore	0.721072	1.76058e-26
cg21917272	PDCL2	Body	opensea	0.646845	0.000851166	cg19547629	MYRIP	5'UTR	island	0.606537	2.06501e-05	cg09575114	C9orf68	TSS200	shelf	0.721071	1.76076e-26
cg21709257	C2orf63	Body	shelf	0.646841	0.000851241	cg01427290	COX17	5'UTR	island	0.606485	2.06935e-05	cg09289712	LUC7L2	TSS200	island	0.721063	1.76427e-26
cg10301212	TAF5	TSS1500	shore	0.646677	0.000854703	cg05776075	ZZZ3	TSS1500	island	0.606471	2.0705e-05	cg07703610	SMARCD2	Body	shore	0.72106	1.76562e-26
cg10884539	MYLK4	TSS1500	opensea	0.646169	0.000865444	cg02905881	MSH6	TSS1500	shore	0.606443	2.07281e-05	cg26868799	SYVN1	TSS1500	shore	0.721007	1.78743e-26
cg02576610	ADAT1	TSS1500	shore	0.646153	0.000865791	cg02177621	STYX	TSS1500	island	0.606397	2.07659e-05	cg21626408	TAOK3	5'UTR	island	0.721002	1.7897e-26
cg26612420	WDR59	Body	opensea	0.645958	0.000869952	cg18047662	FOXI2	TSS1500	shore	0.606364	2.07934e-05	cg11457044	GTF3C3	5'UTR	island	0.720925	1.82209e-26
cg00669856	SPRY1	TSS200	shore	0.645945	0.000870228	cg05604668	HMGN4	TSS200	island	0.606325	2.08254e-05	cg05012767	DIDO1	TSS200	island	0.720914	1.82676e-26
cg03793199	MED11	1stExon	island	0.645875	0.000871713	cg02016838	ZC3H12C	TSS1500	island	0.606301	2.08456e-05	cg13026483	TMEM161A	TSS200	island	0.720879	1.84192e-26
cg21987077	EXOC2	5'UTR	shore	0.645873	0.00087177	cg11610739	ACLY	TSS200	island	0.606254	2.08844e-05	cg05955334	ST5	TSS200	island	0.720831	1.86258e-26
cg23681112	GLI2	1stExon	opensea	0.645825	0.000872802	cg23711144	MMP25	Body	island	0.6062	2.09294e-05	cg03979582	LRRC41	TSS200	shore	0.720743	1.90148e-26
cg22707529	PHACTR2	Body	shore	0.64569	0.000875691	cg08252499	ANKRD16	TSS1500	shore	0.606147	2.09738e-05	cg07361858	AZI2	5'UTR	shore	0.720714	1.9142e-26
cg24986572	ZNF193	5'UTR	island	0.645241	0.000885377	cg21791662	GLI2	Body	island	0.606069	2.10388e-05	cg16691989	UBAC2	TSS200	island	0.720711	1.91561e-26
cg22267597	MYH10	TSS200	island	0.644873	0.000893407	cg00798428	COQ2	Body	island	0.606051	2.10543e-05	cg21867468	RNF14	TSS1500	shore	0.720647	1.94454e-26
cg08629856	TCERG1L	Body	opensea	0.644556	0.000900362	cg05873857	C10orf18	5'UTR	shore	0.606012	2.10871e-05	cg24360773	NR1D2	TSS200	island	0.720642	1.94666e-26
cg25817165	CNDP2	1stExon	shelf	0.644232	0.000907506	cg01336729	TMEM167B	TSS200	island	0.605961	2.11294e-05	cg22577438	PRIM1	TSS1500	shore	0.720611	1.96092e-26
cg15005421	FILIP1	5'UTR	opensea	0.643997	0.00091274	cg14860499	IGSF21	Body	island	0.605948	2.11403e-05	cg23065927	TSPAN9	5'UTR	island	0.720607	1.96292e-26
cg02067585	ATP11A	Body	island	0.643873	0.000915489	cg11330839	PIGL	TSS200	shore	0.605931	2.11551e-05	cg24454435	NAA50	Body	shore	0.720599	1.96641e-26
cg11115718	XPO5	Body	opensea	0.643853	0.000915957	cg01642722	RBM25	TSS200	island	0.605884	2.11941e-05	cg10125625	APRT	TSS200	island	0.720441	2.0406e-26
cg17655978	ZNF134	TSS200	island	0.643774	0.000917716	cg11851169	HMGCL	TSS200	opensea	0.605865	2.12101e-05	cg10436115	ZNF417	TSS200	shore	0.720323	2.09727e-26
cg24083557	INTS5	TSS200	island	0.643368	0.000926827	cg08839620	POLD3	Body	island	0.605839	2.12324e-05	cg01816336	MINPP1	1stExon	island	0.720312	2.103e-26
cg26648592	HTR7P	Body	shore	0.643358	0.000927061	cg20947113	SKAP2	TSS200	island	0.605196	2.17812e-05	cg01710857	LRRC49	Body	shore	0.720222	2.14766e-26
cg20245503	B4GALNT1	5'UTR	island	0.643134	0.000932123	cg18091028	PREPL	5'UTR	shore	0.605171	2.1803e-05	cg16088692	PPIG	TSS200	island	0.720132	2.19302e-26
cg12631766	TSEN15	Body	shelf	0.643051	0.000934019	cg07068870	RSPO2	Body	shore	0.605106	2.18592e-05	cg12217936	MED12L	TSS1500	island	0.720088	2.21563e-26
cg13534580	LRRFIP1	Body	opensea	0.64242	0.000948445	cg02310229	MTMR12	Body	shore	0.604992	2.19585e-05	cg08976060	COPS7A	TSS1500	shore	0.719905	2.31215e-26
cg16473288	OR1N1	TSS1500	opensea	0.642345	0.000950177	cg00754584	GBAP1	Body	island	0.604921	2.202e-05	cg10019429	ZNF507	1stExon	island	0.719854	2.33988e-26
cg10572794	ABHD6	1stExon	island	0.641789	0.000963048	cg05061892	TSPAN17	Body	shore	0.604895	2.20429e-05	cg02594687	RAD17	5'UTR	island	0.719814	2.36153e-26
cg25308086	PRDM16	Body	shore	0.641707	0.000964966	cg25547957	KHDC1	1stExon	shore	0.60487	2.20645e-05	cg09853371	HOPX	Body	island	0.719779	2.38127e-26
cg05528931	RFTN1	5'UTR	opensea	0.641677	0.000965665	cg09270951	C12orf4	5'UTR	shore	0.604853	2.20793e-05	cg04914105	PTPN9	TSS1500	shore	0.719755	2.39462e-26
cg10379050	TSPAN19	TSS200	opensea	0.641077	0.000979792	cg11923957	PDE4A	TSS1500	island	0.604844	2.20878e-05	cg18122411	TSN	TSS200	island	0.719666	2.44446e-26
cg10692932	TROAP	TSS200	island	0.640968	0.000982368	cg04816302	ANKRD34A	5'UTR	island	0.604831	2.20989e-05	cg02051832	ALG5	TSS1500	shore	0.719633	2.46356e-26
cg15302744	ZNF17	TSS200	shore	0.6409	0.000983971	cg10474755	YLPM1	TSS200	island	0.604776	2.21474e-05	cg08522107	ZNF354C	TSS1500	shore	0.719593	2.4863e-26
cg03496122	LRRC3B	1stExon	island	0.640835	0.000985537	cg04122329	PKN2	TSS1500	island	0.604673	2.22372e-05	cg02330892	ERBB2	5'UTR	island	0.719502	2.53941e-26
cg08079596	ATOH8	Body	opensea	0.640695	0.000988856	cg07013734	TRPC6	TSS200	island	0.60467	2.224e-05	cg14387656	EFHD1	Body	island	0.7194	2.60048e-26
cg05428864	CCDC80	Body	opensea	0.640558	0.00099213	cg15844154	ANXA7	TSS200	shore	0.604606	2.22967e-05	cg02511532	TAF2	TSS200	shore	0.719356	2.62738e-26
cg08022244	PTPRN2	Body	island	0.639822	0.00100987	cg00901765	SPOCK3	5'UTR	island	0.604557	2.23397e-05	cg10165331	SIX1	TSS1500	shore	0.719288	2.66906e-26
cg06034792	RBPMS2	TSS1500	shore	0.639142	0.0010265	cg02927804	FOXK2	TSS1500	island	0.604524	2.2369e-05	cg15234297	RRAS	TSS200	island	0.719222	2.71009e-26
cg02754722	WRNIP1	1stExon	island	0.638885	0.00103284	cg16320199	MCCC2	TSS200	island	0.604451	2.2434e-05	cg19440278	FAM82A2	TSS200	island	0.719149	2.75692e-26
cg05424831	ATXN7L1	Body	opensea	0.638521	0.0010419	cg18650827	CDX1	Body	shelf	0.604198	2.26594e-05	cg14429436	RB1	TSS1500	shore	0.719144	2.7599e-26
cg24799514	WFDC3	5'UTR	island	0.6384	0.00104493	cg22019569	SMYD3	Body	opensea	0.603969	2.28658e-05	cg05212176	GMNN	5'UTR	island	0.719121	2.77496e-26
cg00199549	MCM5	TSS1500	shore	0.638216	0.00104954	cg15957524	TIGD1	TSS1500	island	0.603923	2.29068e-05	cg10725121	MAPT	5'UTR	island	0.719116	2.77818e-26
cg26362078	CDH9	5'UTR	opensea	0.637741	0.0010615	cg01362183	MAP3K7IP2	5'UTR	shore	0.603883	2.2943e-05	cg25228755	PLS1	5'UTR	island	0.719058	2.81539e-26
cg08509927	C4orf50	Body	opensea	0.63757	0.00106585	cg01043370	PPIL4	Body	shore	0.603739	2.30742e-05	cg07150629	N4BP2	5'UTR	shore	0.719053	2.81868e-26
cg02976366	OR4K1	TSS1500	opensea	0.637404	0.00107009	cg20636078	ATR	TSS1500	shore	0.603421	2.33655e-05	cg14863484	GOT2	Body	island	0.719048	2.82187e-26
cg12935656	GFRA2	Body	shore	0.63728	0.00107325	cg21108361	LOC286016	TSS200	island	0.603293	2.34839e-05	cg17329670	PSTPIP2	TSS200	island	0.719032	2.83268e-26
cg02587074	PCNXL2	Body	opensea	0.637259	0.00107378	cg14040796	NUCB1	TSS200	shore	0.603222	2.35496e-05	cg00472814	ADAMTS1	1stExon	island	0.719026	2.83664e-26
cg01840419	FLJ42289	TSS1500	shore	0.636852	0.00108423	cg09039689	KIAA0652	Body	island	0.603008	2.37488e-05	cg14217399	YTHDF3	TSS200	island	0.71902	2.84076e-26
cg23552192	UBXN2B	TSS1500	shore	0.636539	0.00109235	cg15468909	COPZ1	TSS200	opensea	0.602955	2.3798e-05	cg19932974	HADH	5'UTR	island	0.718924	2.90483e-26
cg06820197	MSH5	TSS200	island	0.63648	0.00109389	cg20948024	COL8A1	TSS1500	opensea	0.602951	2.38026e-05	cg26047313	HEY1	Body	island	0.71885	2.95476e-26
cg24873872	PXT1	Body	shore	0.63581	0.00111143	cg02109766	SLC20A1	TSS1500	shore	0.602878	2.3871e-05	cg02503970	ST3GAL1	1stExon	island	0.718842	2.96021e-26
cg24703125	ANKRD27	TSS200	island	0.635754	0.00111291	cg05272245	PRPSAP2	TSS200	island	0.602847	2.38996e-05	cg00369716	PPRC1	TSS200	island	0.718829	2.96953e-26
cg26816564	VAMP3	TSS1500	shore	0.635741	0.00111325	cg15627031	PRDX1	1stExon	island	0.602822	2.39236e-05	cg16240962	SAP130	TSS1500	island	0.718766	3.01274e-26
cg07259581	SEPSECS	TSS200	shore	0.635668	0.00111518	cg03214660	PTEN	TSS1500	island	0.602821	2.39243e-05	cg09960171	KCNB2	5'UTR	shore	0.718713	3.05013e-26
cg03847895	ANKRD52	TSS1500	shore	0.635568	0.00111783	cg12848467	MSRA	TSS200	island	0.602676	2.40609e-05	cg10814135	ASPSCR1	TSS1500	shore	0.718706	3.05505e-26
cg21080297	YPEL1	5'UTR	shore	0.635397	0.00112235	cg11321298	SGSM3	TSS200	island	0.602594	2.41387e-05	cg07725658	GRSF1	TSS200	island	0.718705	3.05596e-26
cg22353495	AGL	5'UTR	opensea	0.634725	0.00114034	cg02804510	FUT2	5'UTR	island	0.602448	2.42778e-05	cg08104462	RARG	TSS200	island	0.718673	3.07835e-26
cg07263562	CCNA2	Body	shelf	0.634515	0.00114601	cg02886541	SIP1	TSS1500	shore	0.602446	2.42799e-05	cg19789557	TMEM67	1stExon	island	0.718669	3.08134e-26
cg25859812	IGF1R	Body	opensea	0.634355	0.00115035	cg03144215	SLC25A37	1stExon	island	0.60244	2.42852e-05	cg04987122	TRAF7	5'UTR	shore	0.718656	3.09069e-26
cg08443635	TSC22D4	1stExon	island	0.634156	0.00115577	cg14898243	SRGN	Body	opensea	0.602406	2.43176e-05	cg02693061	HES7	Body	island	0.71863	3.10942e-26
cg01685644	MBLAC1	5'UTR	island	0.63381	0.00116524	cg08610383	GFOD2	TSS1500	shore	0.602237	2.44803e-05	cg13531842	ZNF37A	5'UTR	island	0.718617	3.11846e-26
cg20281264	DTNB	TSS1500	island	0.633652	0.00116958	cg01809148	UCRC	TSS200	island	0.602108	2.46041e-05	cg25610492	ISG15	TSS1500	shore	0.718583	3.1431e-26
cg17253835	DACH1	Body	shore	0.633568	0.00117189	cg11839771	ST20	5'UTR	opensea	0.602008	2.47009e-05	cg04421280	RASA3	TSS200	island	0.718543	3.17272e-26
cg10453719	36951	TSS1500	island	0.633382	0.00117703	cg22371743	MATN1	Body	shore	0.601922	2.47843e-05	cg18039643	SNORD27	TSS1500	shore	0.718514	3.19393e-26
cg09828381	PPM1H	Body	opensea	0.633186	0.00118248	cg25023829	HSF2BP	Body	shore	0.601881	2.48242e-05	cg13719188	ERO1LB	TSS1500	island	0.718418	3.2657e-26
cg27483469	DOPEY2	Body	shelf	0.632927	0.00118969	cg09177277	DAPK2	TSS1500	island	0.601816	2.48878e-05	cg02612963	ZNF483	TSS200	island	0.718404	3.27667e-26
cg18743305	MYH15	Body	opensea	0.632202	0.00121008	cg09883524	MC1R	TSS200	shore	0.601658	2.50424e-05	cg13775495	IL12A	TSS200	island	0.718403	3.27696e-26
cg23602092	TET1	TSS1500	shore	0.6318	0.00122154	cg09465746	GRM7	Body	island	0.601628	2.50724e-05	cg14538808	PCYT2	TSS200	island	0.71838	3.29495e-26
cg08769451	OPCML	TSS200	shore	0.63179	0.0012218	cg02045085	MPP5	5'UTR	island	0.601511	2.51868e-05	cg02782889	IGF2BP1	TSS200	island	0.718202	3.4332e-26
cg15997773	BLVRA	TSS200	island	0.631783	0.001222	cg24423567	SGOL2	TSS200	island	0.601435	2.52623e-05	cg22187826	IQCB1	TSS1500	island	0.718167	3.46092e-26
cg24544082	SPTBN1	5'UTR	opensea	0.631566	0.00122824	cg06544113	CSNK2A1	TSS200	island	0.601426	2.52716e-05	cg21529323	MIR9-3	TSS1500	island	0.718132	3.48938e-26
cg06626087	TUBA1A	TSS200	shore	0.631379	0.00123361	cg13853156	UBE2C	1stExon	island	0.601244	2.54515e-05	cg25733480	NRP1	Body	shelf	0.717978	3.61585e-26
cg24114899	MGC12982	TSS1500	shore	0.630133	0.00126997	cg26017457	MED11	TSS200	island	0.60108	2.56159e-05	cg04109220	SPAG8	TSS200	island	0.717974	3.61866e-26
cg23676588	GABRA2	TSS1500	island	0.630102	0.00127088	cg19326153	ANO6	Body	island	0.600888	2.58084e-05	cg21156790	CCDC117	TSS200	island	0.717873	3.70408e-26
cg00457913	C6orf138	TSS200	shore	0.629946	0.00127551	cg16098531	NAP1L4	TSS1500	island	0.60078	2.59175e-05	cg22223602	CBL	1stExon	island	0.7178	3.76765e-26
cg15552239	APOL2	3'UTR	opensea	0.629557	0.00128708	cg10038168	ZNF664	3'UTR	opensea	0.600764	2.59345e-05	cg08236154	SAV1	TSS1500	shore	0.717789	3.77696e-26
cg19620982	MSI1	TSS1500	shore	0.628666	0.00131393	cg26780138	RAB11FIP3	Body	shore	0.600693	2.6006e-05	cg06253734	ADAM10	TSS200	shore	0.71778	3.78458e-26
cg09392940	LOC100287216	Body	island	0.628641	0.0013147	cg04766377	CSNK1E	5'UTR	shore	0.600425	2.62797e-05	cg09728459	MPV17L2	TSS200	island	0.717774	3.79058e-26
cg03526224	ZNF772	TSS200	opensea	0.628621	0.00131531	cg15989294	MGAT4A	5'UTR	island	0.600371	2.63354e-05	cg07568779	TUSC3	Body	island	0.717758	3.8043e-26
cg07580867	LOC283050	Body	shelf	0.628232	0.0013272	cg22501231	XAB2	TSS200	island	0.600324	2.63835e-05	cg19158176	SSU72	TSS200	island	0.717724	3.83403e-26
cg18681287	ZNF286B	Body	shore	0.628135	0.00133018	cg22349489	HIST1H2BK	TSS1500	island	0.600207	2.65049e-05	cg11489580	G3BP2	TSS200	island	0.717712	3.84463e-26
cg04610375	SPG20	5'UTR	shelf	0.627801	0.00134046	cg12593296	FAM96A	TSS200	shore	0.599994	2.67255e-05	cg04394362	SH3GLB2	Body	island	0.717706	3.8505e-26
cg03646922	ANKFY1	TSS200	island	0.627671	0.0013445	cg03532422	DHX30	5'UTR	island	0.599985	2.67352e-05	cg14201635	GSN	5'UTR	opensea	0.717626	3.92224e-26
cg10597191	HK2	Body	opensea	0.627612	0.00134633	cg10862603	SLC24A6	TSS200	shore	0.599963	2.67581e-05	cg03469608	SLC25A11	TSS200	island	0.717511	4.02753e-26
cg24049949	ITGB8	TSS1500	shore	0.627149	0.00136076	cg19632026	CHCHD3	TSS200	island	0.599837	2.68894e-05	cg11408517	LATS1	TSS200	shore	0.717506	4.03201e-26
cg10184886	PLA2G6	5'UTR	shore	0.626829	0.00137083	cg00355802	DUSP4	TSS1500	island	0.599125	2.76445e-05	cg20237291	CCDC52	5'UTR	island	0.717476	4.05989e-26
cg18219713	SNTG1	5'UTR	opensea	0.626758	0.00137307	cg03735531	PSMB9	Body	island	0.598983	2.77982e-05	cg24973791	STAG1	TSS200	island	0.717472	4.06406e-26
cg24591349	BARD1	TSS200	island	0.626537	0.00138007	cg19818293	LTA4H	TSS1500	shore	0.598933	2.78518e-05	cg27400772	DPF1	TSS200	island	0.717374	4.15693e-26
cg10423607	CPA6	Body	opensea	0.625871	0.00140133	cg03458162	FTSJD2	TSS1500	shore	0.5989	2.78873e-05	cg02383089	ZNRD1	TSS200	island	0.717359	4.17099e-26
cg10033502	NEB	Body	opensea	0.625384	0.00141704	cg24640144	ST3GAL3	5'UTR	island	0.598838	2.79546e-05	cg27023953	C22orf41	5'UTR	island	0.717264	4.26271e-26
cg01904727	PLAC8L1	TSS1500	opensea	0.62528	0.00142041	cg26896912	PRLR	5'UTR	opensea	0.598782	2.8016e-05	cg02124223	PXK	TSS200	island	0.717261	4.26585e-26
cg12454169	LCLAT1	TSS1500	shore	0.62516	0.00142434	cg11979589	COL25A1	TSS200	island	0.598682	2.81245e-05	cg20779700	MYCBP2	TSS1500	shore	0.717255	4.27204e-26
cg25724842	PACRG	Body	shelf	0.624684	0.0014399	cg26213453	MFGE8	Body	shore	0.59839	2.84451e-05	cg22387890	USP42	5'UTR	shore	0.717165	4.36163e-26
cg04328762	38596	Body	island	0.624269	0.00145362	cg00055529	FBXO47	TSS200	opensea	0.59836	2.84781e-05	cg05503349	NFYB	5'UTR	island	0.717154	4.37258e-26
cg18511212	LOC399744	TSS1500	opensea	0.624143	0.00145778	cg24228800	CUL4A	5'UTR	island	0.598263	2.85849e-05	cg23519308	PEPD	TSS200	island	0.717052	4.47669e-26
cg09797645	CREM	TSS200	shore	0.623961	0.00146384	cg01151821	FBXO32	TSS1500	shore	0.598235	2.86167e-05	cg00959249	PCSK1	TSS200	island	0.717036	4.49321e-26
cg00995988	TOR2A	3'UTR	shore	0.623775	0.00147007	cg05948527	DHX16	Body	shore	0.598234	2.86173e-05	cg26556918	ICA1L	5'UTR	shore	0.717016	4.51382e-26
cg13206174	MESDC1	1stExon	island	0.623428	0.00148171	cg00538248	PTPRT	Body	shore	0.598209	2.86457e-05	cg06883551	SPTY2D1	1stExon	island	0.717014	4.51581e-26
cg05798012	MAPK14	Body	opensea	0.623386	0.00148312	cg09220361	GABRG2	TSS200	opensea	0.598183	2.86741e-05	cg15502446	C11orf73	TSS1500	opensea	0.716975	4.55626e-26
cg27534696	RPL7L1	TSS1500	opensea	0.620543	0.00158168	cg18256790	MYH10	5'UTR	shore	0.598079	2.87894e-05	cg23345500	MIAT	TSS1500	island	0.716885	4.65155e-26
cg12307306	KY	TSS200	island	0.620308	0.00159007	cg03217209	TRIM36	Body	shore	0.597998	2.88799e-05	cg06798479	HSP90AA1	5'UTR	island	0.716836	4.70428e-26
cg10106363	BACH1	TSS1500	island	0.620138	0.00159617	cg22315683	RG9MTD1	TSS200	island	0.597914	2.89747e-05	cg24614854	RAB1A	Body	shore	0.716783	4.76165e-26
cg23050178	PSMA6	Body	island	0.618513	0.00165542	cg20018181	UTP3	1stExon	shore	0.59783	2.9069e-05	cg19139691	KDM3A	5'UTR	island	0.716661	4.89723e-26
cg12056618	KLF13	1stExon	island	0.618235	0.00166573	cg14203292	ZNF559	TSS200	shore	0.597424	2.95287e-05	cg21419528	CCAR1	5'UTR	island	0.716654	4.90563e-26
cg03451670	AGAP1	Body	island	0.618216	0.00166644	cg26839288	HNRNPA3P1	TSS1500	opensea	0.597324	2.9643e-05	cg13124788	TAPBP	5'UTR	shore	0.716649	4.91119e-26
cg21806022	ADAMTS19	Body	island	0.617993	0.00167478	cg15277658	CDH23	Body	opensea	0.597286	2.9687e-05	cg03584380	VTI1A	TSS1500	shore	0.716611	4.95401e-26
cg18118685	GALNT13	5'UTR	island	0.617196	0.00170478	cg02250044	CGRRF1	TSS1500	shore	0.597276	2.96975e-05	cg23944251	LOC100128811	Body	island	0.716608	4.95728e-26
cg05159949	MESDC2	5'UTR	island	0.616854	0.0017178	cg02099053	RBM15	TSS1500	island	0.597187	2.97999e-05	cg20071523	CPSF2	TSS1500	island	0.716571	4.99998e-26
cg19931975	NCEH1	Body	opensea	0.616129	0.00174573	cg27398817	SNX16	1stExon	shore	0.597179	2.98091e-05	cg15025769	MYO9A	5'UTR	island	0.716555	5.01813e-26
cg06238779	PIF1	TSS1500	shelf	0.615748	0.00176053	cg12920882	NFU1	Body	island	0.596949	3.00759e-05	cg03939688	KLF4	1stExon	island	0.716519	5.05958e-26
cg23143502	MFSD7	Body	island	0.615331	0.00177685	cg02629227	KIAA1033	1stExon	island	0.596938	3.00879e-05	cg10919329	SLC35A1	Body	island	0.716413	5.18437e-26
cg18492804	CGRRF1	Body	island	0.615246	0.00178023	cg08974816	ATP6V1F	TSS200	island	0.596502	3.05979e-05	cg07061913	DNAJC9	Body	shore	0.71639	5.21171e-26
cg10064079	ZNF335	TSS200	island	0.614672	0.00180296	cg07695590	CEBPZ	TSS1500	island	0.596436	3.06756e-05	cg27406727	UGDH	TSS1500	island	0.716368	5.23829e-26
cg09184842	SPG20	TSS1500	shore	0.613956	0.00183166	cg08328671	BDKRB2	1stExon	opensea	0.596077	3.11024e-05	cg19523931	MORC3	1stExon	island	0.716361	5.24696e-26
cg08549011	FSTL4	Body	opensea	0.613209	0.001862	cg02477126	C22orf36	Body	island	0.596071	3.11099e-05	cg19434221	ABHD12	TSS1500	island	0.716348	5.26215e-26
cg23046896	ZFP14	Body	opensea	0.612909	0.0018743	cg16807420	NCRNA00171	Body	opensea	0.595622	3.16515e-05	cg24780981	ZGPAT	5'UTR	island	0.716296	5.32552e-26
cg08888968	ABCB5	TSS1500	opensea	0.6129	0.0018747	cg15419313	MRPS26	TSS200	island	0.595615	3.16599e-05	cg06896906	USP36	TSS1500	island	0.716276	5.3505e-26
cg26845300	SNX9	TSS1500	island	0.612436	0.00189385	cg04916200	RIC8B	Body	island	0.595584	3.16978e-05	cg00652657	EBF3	Body	island	0.716258	5.37218e-26
cg07657658	CNTNAP2	Body	opensea	0.611896	0.0019164	cg03630344	VAMP3	TSS200	shore	0.595271	3.20808e-05	cg07109670	WDR67	Body	island	0.716245	5.38852e-26
cg23031807	IMPDH2	TSS200	shore	0.611865	0.00191771	cg20467896	CLPP	1stExon	island	0.595048	3.23564e-05	cg26021476	ENY2	TSS1500	island	0.716237	5.39849e-26
cg02341374	GATAD1	Body	shore	0.61174	0.00192296	cg04566561	PTPLB	TSS1500	shore	0.59504	3.23669e-05	cg01289902	ANXA7	TSS1500	shore	0.716156	5.49984e-26
cg25641223	PDE10A	Body	island	0.610804	0.00196264	cg06659904	SRRM2	Body	shore	0.594927	3.25074e-05	cg05310882	AP3B2	TSS200	island	0.716114	5.55216e-26
cg22691986	FREM2	Body	opensea	0.610518	0.00197491	cg13515605	CMTM6	TSS200	shore	0.594792	3.26758e-05	cg24528447	NR2F1	TSS1500	shore	0.716112	5.55534e-26
cg26121294	AMDHD1	Body	shelf	0.609894	0.00200195	cg18335740	SLC25A15	TSS200	shore	0.594737	3.27443e-05	cg00503852	TM2D1	1stExon	island	0.715881	5.85673e-26
cg07989490	GATA3	3'UTR	opensea	0.609649	0.0020126	cg22834771	YEATS4	Body	island	0.594721	3.27644e-05	cg13007349	HSPA9	TSS200	island	0.715859	5.88594e-26
cg10980329	LSM5	5'UTR	shelf	0.60964	0.00201302	cg13466970	C1orf97	TSS200	shore	0.594619	3.28926e-05	cg24385709	CCHCR1	TSS1500	shore	0.715856	5.89096e-26
cg19109130	MTERFD1	Body	shelf	0.609009	0.00204076	cg23651502	SIX4	Body	island	0.594411	3.31556e-05	cg18357526	HIST1H4A	TSS200	shore	0.715851	5.89676e-26
cg04413261	EIF2A	Body	shelf	0.608919	0.00204475	cg24944767	GDPD1	Body	shore	0.594276	3.33278e-05	cg02119043	MED7	TSS200	island	0.715823	5.9347e-26
cg11591520	IL21	TSS200	opensea	0.60863	0.00205759	cg03447530	TDRD3	TSS1500	shore	0.594263	3.33439e-05	cg20952070	INO80C	Body	shore	0.71576	6.02097e-26
cg04828509	ARPC1A	TSS200	island	0.608523	0.00206234	cg02864070	NRIP3	Body	shelf	0.59423	3.33864e-05	cg18010617	PPM1G	TSS1500	island	0.715653	6.17047e-26
cg09077096	CARD11	5'UTR	opensea	0.607933	0.00208885	cg14345069	UFSP2	TSS200	island	0.594215	3.34056e-05	cg04920951	GSTP1	1stExon	island	0.715634	6.197e-26
cg26523407	RPS3A	Body	shore	0.607046	0.00212917	cg10057817	PTPRZ1	3'UTR	opensea	0.594185	3.34441e-05	cg20127188	SDF2L1	TSS200	island	0.715626	6.20825e-26
cg23308184	TCERG1L	Body	opensea	0.606693	0.0021454	cg22346124	ASCL2	1stExon	island	0.594008	3.36712e-05	cg22104487	AP3M2	TSS200	island	0.715601	6.24375e-26
cg00909514	C1orf106	TSS200	island	0.606308	0.00216325	cg24193855	B4GALNT1	5'UTR	island	0.593918	3.3787e-05	cg08134704	GTF2F2	TSS200	island	0.715543	6.32809e-26
cg18247054	RNASET2	1stExon	island	0.606251	0.00216592	cg20417506	NCAPD3	1stExon	island	0.59379	3.3952e-05	cg03099611	PKD2	TSS1500	island	0.715513	6.3714e-26
cg02644840	STIM1	TSS1500	island	0.606169	0.00216971	cg06917450	C1orf109	TSS1500	shore	0.593755	3.39977e-05	cg05942825	OAZ1	1stExon	island	0.715455	6.45678e-26
cg13928313	GNA12	Body	shore	0.606028	0.00217628	cg20787969	CRBN	TSS1500	island	0.593603	3.4195e-05	cg10911913	SLFN11	TSS200	shore	0.715426	6.49882e-26
cg03388025	SPIRE2	TSS1500	island	0.606022	0.00217658	cg19459093	HIST1H2AM	TSS200	shore	0.593565	3.42449e-05	cg01619338	PSKH1	TSS200	island	0.715386	6.55934e-26
cg01918487	TMEM128	TSS200	island	0.605898	0.00218239	cg04167903	HOXA1	TSS200	island	0.593385	3.44813e-05	cg05428436	LNP1	5'UTR	island	0.715306	6.67992e-26
cg10021288	PROC	TSS200	shelf	0.605585	0.0021971	cg03134147	OTUD3	Body	shore	0.593376	3.44924e-05	cg08268254	DCAF5	TSS1500	island	0.715247	6.77067e-26
cg16178878	WAPAL	5'UTR	island	0.605056	0.00222211	cg21043754	DDB1	1stExon	island	0.593313	3.45753e-05	cg23128025	WDFY2	TSS200	island	0.715216	6.81847e-26
cg07425780	GPRC5B	TSS200	island	0.604259	0.0022603	cg25853624	DNAJB11	1stExon	shore	0.593149	3.47925e-05	cg01630869	CDC42EP2	TSS1500	island	0.715203	6.83936e-26
cg27181183	PKD1L1	Body	opensea	0.604064	0.00226969	cg05607472	CSNK1A1	Body	island	0.593103	3.4854e-05	cg15034861	PHTF2	5'UTR	island	0.715097	7.00597e-26
cg09174855	MBD3	Body	island	0.604054	0.00227018	cg27213157	RGL2	5'UTR	island	0.593023	3.49595e-05	cg14039952	NPM1	Body	island	0.715065	7.05753e-26
cg13421439	ANKRD29	Body	island	0.604047	0.00227051	cg18433260	OBFC1	TSS1500	shore	0.592969	3.50323e-05	cg26930615	MRPL32	1stExon	island	0.715061	7.06385e-26
cg16267263	DCP1B	Body	shelf	0.603968	0.00227433	cg14326607	SPTLC1	Body	island	0.592712	3.53765e-05	cg24598678	APPL1	Body	island	0.715056	7.07216e-26
cg26329178	HPSE2	Body	island	0.602901	0.00232659	cg18489475	ZC3H4	TSS1500	shore	0.592676	3.54242e-05	cg24228800	CUL4A	5'UTR	island	0.715005	7.15524e-26
cg02531768	DIP2C	Body	shelf	0.601973	0.00237283	cg18131467	ASB1	TSS1500	island	0.592366	3.58448e-05	cg25018209	SSU72	Body	shore	0.714809	7.48129e-26
cg14625753	TOPORS	Body	shore	0.601875	0.0023778	cg06205817	RSRC2	TSS1500	shore	0.592356	3.58577e-05	cg23068057	BCLAF1	TSS1500	island	0.714802	7.49343e-26
cg07182756	MOCS1	TSS200	island	0.601386	0.00240253	cg00600844	SEMA5A	TSS200	island	0.592337	3.58844e-05	cg12824192	TCTN2	Body	island	0.714789	7.51677e-26
cg10411126	SSH2	Body	opensea	0.601213	0.00241133	cg23781810	SDK2	TSS200	island	0.592308	3.59233e-05	cg23041332	IRF2	TSS200	island	0.714746	7.5902e-26
cg02386725	UHMK1	1stExon	island	0.599891	0.00247948	cg05725531	ENPP4	TSS1500	shore	0.592295	3.5941e-05	cg19976011	2015-09-01	TSS1500	island	0.71474	7.60014e-26
cg24768078	MICALCL	Body	opensea	0.599553	0.00249719	cg26297431	PIK3R3	Body	shore	0.592295	3.59421e-05	cg08616269	CCAR1	TSS200	island	0.714727	7.62324e-26
cg01574564	TES	Body	shore	0.599526	0.00249861	cg17428496	AP3D1	TSS1500	island	0.59226	3.59892e-05	cg14151290	FAM111A	TSS200	island	0.714724	7.62766e-26
cg14681207	ZNHIT3	TSS1500	shore	0.599367	0.00250696	cg03200105	TNFRSF11B	TSS200	island	0.592065	3.62565e-05	cg19564637	PELI2	TSS1500	shore	0.714702	7.66718e-26
cg02367892	NAV2	Body	shore	0.598796	0.00253718	cg00884794	C14orf119	5'UTR	shore	0.591954	3.64096e-05	cg26391350	GAD1	5'UTR	island	0.714635	7.78433e-26
cg00446758	CHCHD3	Body	shore	0.598562	0.00254965	cg12884406	COL11A1	5'UTR	opensea	0.591927	3.64467e-05	cg01351869	C15orf37	Body	island	0.714625	7.8026e-26
cg17426923	CREM	5'UTR	opensea	0.597225	0.00262193	cg05992226	SMEK1	Body	island	0.5918	3.66232e-05	cg10076809	CUL5	1stExon	island	0.714563	7.91327e-26
cg20332865	PARD3B	Body	opensea	0.596911	0.00263913	cg17405055	OPTN	1stExon	island	0.591697	3.67666e-05	cg15477600	SDF2L1	TSS1500	island	0.714462	8.09715e-26
cg10900932	PRR15	5'UTR	island	0.596807	0.00264485	cg09397254	IFT80	1stExon	island	0.591684	3.67852e-05	cg03807741	TTC9C	1stExon	shore	0.714449	8.12113e-26
cg14003749	USP14	Body	shelf	0.596804	0.00264501	cg14988239	C7orf30	3'UTR	opensea	0.591453	3.71076e-05	cg21930955	DEPDC6	TSS200	island	0.714433	8.15054e-26
cg21129041	MIR218-1	TSS1500	opensea	0.595856	0.00269771	cg07175985	SACS	TSS200	opensea	0.59144	3.71262e-05	cg10994292	SLC25A46	TSS1500	shore	0.714418	8.17953e-26
cg03757819	C2orf88	TSS200	opensea	0.595312	0.00272835	cg01829024	TMEM150C	5'UTR	island	0.591364	3.72335e-05	cg00027232	TGOLN2	3'UTR	opensea	0.714339	8.32787e-26
cg02762393	WDR59	TSS200	island	0.59519	0.00273522	cg10671950	ZNF526	TSS200	island	0.59133	3.72811e-05	cg00631230	VPS33A	1stExon	island	0.714323	8.35727e-26
cg14576322	ZNF789	3'UTR	opensea	0.595057	0.00274281	cg03803325	PDCD6	TSS200	island	0.591292	3.73347e-05	cg24940880	EIF3H	TSS200	shore	0.714272	8.45485e-26
cg07973095	DECR2	TSS1500	island	0.595022	0.00274477	cg14435640	AGPAT6	5'UTR	shore	0.591205	3.74579e-05	cg01394138	RECQL5	TSS1500	island	0.71426	8.47764e-26
cg27056418	ZNF697	5'UTR	shelf	0.594966	0.00274798	cg15077012	PI4K2A	TSS200	island	0.591162	3.75198e-05	cg16817229	MX1	5'UTR	island	0.714224	8.54757e-26
cg14784428	FDFT1	TSS200	island	0.594728	0.00276154	cg21235251	SLFN5	TSS1500	island	0.591104	3.76022e-05	cg07256442	SLC39A7	1stExon	shore	0.714193	8.60863e-26
cg20966357	C6orf10	Body	opensea	0.594572	0.00277044	cg08543400	GNS	Body	shore	0.591084	3.76301e-05	cg01508386	GORAB	TSS200	opensea	0.71418	8.6346e-26
cg07887985	BMF	TSS200	shelf	0.593604	0.00282641	cg10353108	USP2	3'UTR	island	0.59107	3.765e-05	cg03835793	CCDC28A	TSS200	island	0.71414	8.71195e-26
cg13810570	FANCG	5'UTR	island	0.593114	0.00285507	cg18392045	MCM7	Body	island	0.591042	3.76898e-05	cg16895948	POLR3C	5'UTR	island	0.714103	8.78631e-26
cg25520422	GRM5	3'UTR	shore	0.592834	0.00287156	cg03034192	HEMK1	TSS1500	island	0.591012	3.77322e-05	cg02090638	DNAJC24	TSS200	island	0.713959	9.07839e-26
cg02583091	SLC39A4	Body	island	0.590569	0.003008	cg25886875	PSMC4	Body	shore	0.590801	3.80355e-05	cg04708398	C5orf22	1stExon	island	0.713952	9.09273e-26
cg02926797	GMDS	Body	opensea	0.590102	0.00303684	cg15914011	C1QTNF4	5'UTR	island	0.590744	3.81176e-05	cg16196758	SKA1	5'UTR	island	0.713933	9.13118e-26
cg25231478	ZNF862	TSS200	island	0.589915	0.0030484	cg20962746	C11orf60	TSS200	opensea	0.590579	3.83561e-05	cg14161953	LHPP	Body	island	0.713905	9.18955e-26
cg23685965	CYB5A	Body	island	0.589279	0.00308813	cg17272579	BMI1	TSS1500	shelf	0.590528	3.843e-05	cg07907534	SIN3A	5'UTR	island	0.7139	9.20049e-26
cg04917181	TSPYL5	TSS200	island	0.589086	0.00310028	cg01838419	EIF2S1	TSS1500	shore	0.590472	3.85111e-05	cg26892394	ADAM22	TSS200	island	0.713892	9.21764e-26
cg12082025	ABCA7	Body	island	0.589007	0.00310524	cg22034155	C6orf48	5'UTR	shore	0.590323	3.87288e-05	cg21833640	ZHX1	TSS1500	island	0.713867	9.26953e-26
cg24133115	PDE10A	5'UTR	island	0.588898	0.00311212	cg14519682	LRSAM1	TSS1500	island	0.590129	3.90128e-05	cg16357866	SEPSECS	TSS1500	shore	0.713847	9.31266e-26
cg15994781	LNP1	5'UTR	island	0.588538	0.00313498	cg15091337	POLE4	TSS1500	shore	0.589988	3.92199e-05	cg11117707	SLC16A6	TSS1500	island	0.713846	9.31334e-26
cg04342762	DYNC1I1	Body	opensea	0.588182	0.00315771	cg10954392	BUB1	TSS1500	island	0.589706	3.96394e-05	cg16569014	BCLAF1	TSS1500	shore	0.713827	9.35526e-26
cg23212364	XPO1	TSS1500	island	0.588161	0.00315901	cg24938498	NKTR	1stExon	island	0.589604	3.97926e-05	cg06258200	SMCR7	5'UTR	island	0.713801	9.40885e-26
cg23102386	STAMBP	TSS1500	shore	0.587971	0.00317124	cg00729475	GDE1	TSS200	shore	0.589586	3.98193e-05	cg04490516	MLST8	TSS1500	island	0.713762	9.49354e-26
cg11098525	MAEA	Body	island	0.587677	0.00319017	cg27523491	CCDC134	5'UTR	shore	0.589367	4.01487e-05	cg26086899	TAF7	TSS1500	shore	0.713737	9.54662e-26
cg24166097	NPM3	TSS200	island	0.587591	0.00319571	cg21604803	CPT1C	5'UTR	island	0.589308	4.02373e-05	cg09425356	C10orf58	TSS200	island	0.713706	9.61444e-26
cg23878264	TAAR5	TSS200	opensea	0.587135	0.00322527	cg00433159	LOC652276	Body	island	0.5893	4.02496e-05	cg13823621	METTL3	TSS200	island	0.713698	9.63325e-26
cg03163443	KLHDC8B	TSS200	island	0.586735	0.00325147	cg19930943	ALG3	TSS1500	shore	0.589157	4.04671e-05	cg26682649	TMEM93	TSS200	island	0.713649	9.74e-26
cg06434738	FTO	Body	opensea	0.586717	0.00325259	cg21421408	SLC25A24	TSS1500	shore	0.589105	4.05469e-05	cg07755816	TRNT1	TSS200	island	0.713632	9.77737e-26
cg17216807	SUSD5	3'UTR	opensea	0.586232	0.00328458	cg09608387	PPP1R14C	TSS200	island	0.588807	4.10026e-05	cg07434707	MAP3K7	Body	shore	0.713567	9.92224e-26
cg22614518	PHTF2	Body	opensea	0.585878	0.00330807	cg08475257	SF3B2	TSS200	island	0.588473	4.15203e-05	cg21467904	MED30	TSS200	shore	0.71346	1.0166e-25
cg11675413	FARP1	5'UTR	shore	0.585745	0.0033169	cg14115004	STARD3	TSS200	shore	0.588343	4.1723e-05	cg02697423	GPR161	TSS1500	island	0.713432	1.02303e-25
cg16483867	ZNRF3	Body	island	0.584743	0.00338435	cg18150300	COG1	TSS1500	shore	0.588237	4.18884e-05	cg04955231	ISOC1	Body	island	0.713414	1.02734e-25
cg09154880	TAP1	Body	shore	0.584676	0.00338887	cg26803216	TROVE2	5'UTR	shore	0.588084	4.213e-05	cg26924104	VDAC1	TSS200	island	0.713408	1.02879e-25
cg02493205	ABI3BP	Body	opensea	0.584446	0.00340454	cg24003542	MCC	TSS200	shore	0.587949	4.23429e-05	cg09225537	MGA	TSS200	shore	0.713393	1.03209e-25
cg12062639	NAPB	Body	shore	0.584245	0.00341826	cg16572625	SMOC2	Body	shelf	0.587936	4.2365e-05	cg06466031	ZNF790	TSS200	island	0.713393	1.03222e-25
cg18650827	CDX1	Body	shelf	0.583503	0.00346936	cg21056475	WDR36	1stExon	island	0.587802	4.2577e-05	cg19115656	ANAPC13	5'UTR	shore	0.713362	1.03941e-25
cg01689641	CRIP2	Body	island	0.582446	0.0035432	cg13734055	ATP6V1B2	TSS1500	shore	0.587667	4.27937e-05	cg01185350	KARS	5'UTR	island	0.713344	1.04374e-25
cg12678451	XYLB	TSS200	island	0.582243	0.00355757	cg20909355	THAP9	TSS1500	shore	0.587118	4.36798e-05	cg07086898	PDCD11	TSS1500	island	0.713305	1.05301e-25
cg12450087	TCERG1L	Body	opensea	0.582188	0.00356147	cg21160824	NUP188	Body	island	0.587046	4.37983e-05	cg01798443	RPSA	TSS1500	island	0.713227	1.07183e-25
[truncated: 9,241 more rows]

## Sheet: TableS5
Supplementary Table S5: Stress granule proteins and OTUD4 interactors present in modules containing the OTUD4 meta-analysis CpG hit.
FTLD1 - Brown				FTLD2 - Blue				FTLD3 - Blue
Stress granule related genes		OTUD4 cortical interactors		Stress granule related genes		OTUD4 cortical interactors		Stress granule related genes		OTUD4 cortical interactors
cg17547420	ADD1	cg21873741	ADCY1	cg20239527	ADAR	cg20239527	ADAR	cg07657521	ABCF1	cg26892394	ADAM22
cg19247001	BCCIP	cg25072643	AIMP1	cg09491787	ANKHD1	cg25072643	AIMP1	cg14793544	ABCF1	cg10409799	ADAR
cg07519218	CCAR1	cg22397447	ALDH1B1	cg18025976	ANKRD17	cg18025976	ANKRD17	cg26884376	ABCF1	cg25346059	ADAR
cg13426857	CCHCR1	cg01315957	DNAJB12	cg06539434	ASCC3	cg23476955	AP1M1	cg10409799	ADAR	cg00045439	AIMP1
cg22814944	CNOT2	cg03448527	EIF4A3	cg15055039	BAG3	cg24401645	ASPM	cg25346059	ADAR	cg19078236	AIP
cg14065881	CNOT4	cg11124915	EIF4G2	cg23101091	CASC3	cg00270594	DDX21	cg05532108	ADD1	cg08034643	AKAP1
cg16267263	DCP1B	cg11686901	ELAVL3	cg03153178	CCAR1	cg15268290	DLG2	cg16688376	AKAP9	cg06882298	AKAP1
cg09224523	DYRK3	cg00436051	EWSR1	cg08345562	CCDC124	cg21292905	EIF3E	cg04838709	ANG	cg17011590	AKAP8L
cg04413261	EIF2A	cg06227257	FAM98A	cg23884626	CCHCR1	cg06987504	EIF3E	cg01114249	ANG	cg03292241	AKAP8L
cg21289924	EIF3A	cg10786550	FRY	cg13537857	CDV3	cg19704683	EXOC6	cg00968038	ANG	cg07600858	AKAP8L
cg03448527	EIF4A3	cg05474107	INTS4	cg07119855	CNOT2	cg26453990	FIBP	cg09491787	ANKHD1	cg17140797	AKAP8L
cg22812972	EIF4B	cg04685632	KCNQ2	cg14643039	CNOT8	cg10786550	FRY	cg04774559	ANXA11	cg09984518	AKAP8L
cg11124915	EIF4G2	cg19620982	MSI1	cg05964952	DAZAP2	cg27283708	G3BP2	cg06105085	ASCC1	cg16219178	AP1B1
cg07915634	EIF4H	cg07007080	NCOA5	cg03434479	DCP1A	cg25951981	GABRA4	cg23818228	ATXN2	cg06620210	AP1M1
cg00436051	EWSR1	cg21028777	OTUD4	cg00270594	DDX21	cg01628253	HAX1	cg08273772	ATXN2	cg06105085	ASCC1
cg06227257	FAM98A	cg02423323	OTUD4	cg22253036	DDX6	cg05993306	HNRNPA0	cg16260572	ATXN2	cg17066716	ASPH
cg03460745	FNDC3B	cg23237418	PABPN1	cg03532422	DHX30	cg11049298	HNRNPA0	cg00304646	ATXN2L	cg13650137	ASPM
cg13050884	FNDC3B	cg21667836	PRMT8	cg10624768	DNAJA1	cg12263485	HNRNPA1	cg25724310	BCCIP	cg19350340	ASPM
cg26549084	FNDC3B	cg03935807	SAMD4B	cg25852941	DNAJC21	cg02106430	HNRNPC	cg24589459	BOLL	cg23818228	ATXN2
cg26889840	GPBP1L1	cg22229076	SERAC1	cg10130694	DZIP3	cg17791766	HSPBP1	cg11031976	BOLL	cg08273772	ATXN2
cg25533096	HSPB1	cg10009930	SLC25A33	cg21292905	EIF3E	cg05444434	IGF2BP1	cg17730530	CASC3	cg16260572	ATXN2
cg18801197	KPNA1	cg06198451	STAU1	cg06987504	EIF3E	cg26037239	ILF2	cg21419528	CCAR1	cg00304646	ATXN2L
cg07079407	KPNA1	cg17788362	SYNCRIP	cg12536936	FBL	cg21713812	KHDRBS1	cg08616269	CCAR1	cg03506799	CHSY1
cg21820889	KPNA2			cg19088795	FNDC3B	cg25950829	MRPL19	cg26738916	CCHCR1	cg08516450	CNOT1
cg23353000	LSM12			cg27283708	G3BP2	cg19401923	MRPL19	cg24385709	CCHCR1	cg02351369	CPEB3
cg10980329	LSM5			cg26974500	GPBP1	cg20779700	MYCBP2	cg26435092	CDV3	cg18596683	CPEB3
cg22865831	LUZP1			cg22849858	GRSF1	cg10207527	NOC2L	cg07949083	CDV3	cg24016044	CPEB4
cg15897613	LUZP1			cg01628253	HAX1	cg08693605	NUFIP2	cg13537857	CDV3	cg12665414	CPEB4
cg01934064	MAPT			cg14842376	HDLBP	cg21028777	OTUD4	cg19877371	CEP192	cg20841073	CPEB4
cg18850264	MBNL1			cg05993306	HNRNPA0	cg22316029	PGAM5	cg03016638	CEP192	cg08166982	CSDE1
cg19620982	MSI1			cg11049298	HNRNPA0	cg10557828	PLOD2	cg01073369	CIRBP	cg14724750	CTU1
cg21028777	OTUD4			cg12263485	HNRNPA1	cg05162137	PRKAB2	cg07648738	CIRBP	cg16774942	DDX17
cg02423323	OTUD4			cg07868885	HNRNPAB	cg00966398	PRMT8	cg08516450	CNOT1	cg17380128	DDX17
cg25007680	PARK7			cg02106430	HNRNPC	cg23954057	QKI	cg07618626	CNOT10	cg27284019	DDX20
cg16309876	PAX1			cg17791766	HSPBP1	cg02319043	RALGAPA1	cg02532884	CNOT2	cg16460699	DHX36
cg14576628	PRMT1			cg05444434	IGF2BP1	cg00266009	RALYL	cg06614142	CNOT2	cg19459834	DHX36
cg23431468	R3HDM1			cg26037239	ILF2	cg01250320	RDH14	cg05493445	CNOT2	cg13682437	DNAJB1
cg24116072	RBM47			cg21713812	KHDRBS1	cg01307693	RNF41	cg10791954	CNOT3	cg19799760	DNAJB1
cg18247054	RNASET2			cg26120584	LARP4	cg08750028	RNF41	cg15227302	CNOT4	cg21968580	DNAJB4
cg26523407	RPS3A			cg19500185	LSM1	cg16061928	RPF2	cg22319885	CNOT4	cg14645317	DNAJB5
cg11949518	RPTOR			cg18938150	LSM12	cg19547236	SLC25A42	cg09367075	CNOT4	cg08960352	DYRK2
cg00460639	RPTOR			cg10437429	LSM2	cg27366305	SLC25A46	cg15790852	CNOT6	cg05805987	EIF3E
cg24723693	SAMD4A			cg27054546	LUZP1	cg04861014	STUB1	cg24016044	CPEB4	cg12686915	EIF3H
cg03935807	SAMD4B			cg13400969	MAPT	cg07259710	TBL3	cg12665414	CPEB4	cg24940880	EIF3H
cg18791136	SPATS2L			cg09752199	MBNL2	cg16056044	THRAP3	cg20841073	CPEB4	cg18262028	EIF4G1
cg06198451	STAU1			cg01964262	MBNL2	cg19131049	TNRC6B	cg08166982	CSDE1	cg05082085	EIF4G2
cg17788362	SYNCRIP			cg23530105	MEX3C	cg06960514	TRAM1	cg12936639	CSNK1D	cg10746615	EIF4G2
cg22127309	TRAF3IP2			cg06659889	MKRN2	cg18234352	UPF1	cg15933527	DAZAP2	cg24525646	ELP2
cg13733787	TRAPPC9			cg19280133	MRPS5	cg14774557	VPS39	cg15146004	DCP1A	cg03278924	ELP2
cg23064046	TRAPPC9			cg20168709	NPM1	cg01021053	ZWINT	cg18231048	DCP1B	cg15437457	ERC1
cg23212364	XPO1			cg08693605	NUFIP2			cg16774942	DDX17	cg24841008	EWSR1
cg24145369	YTHDC2			cg23715559	NUP98			cg17380128	DDX17	cg00238318	EXOC6
				cg21028777	OTUD4			cg02550110	DDX50	cg20713898	FAM91A1
				cg08702007	PAN3			cg00162643	DDX58	cg15047889	FAM91A1
				cg16309876	PAX1			cg06337239	DDX58	cg16512069	FAM98A
				cg15810578	PCBP1			cg04325478	DDX58	cg06489241	FAM98A
				cg03803325	PDCD6			cg16460699	DHX36	cg11918372	FBXO11
				cg25299895	PDX1			cg19459834	DHX36	cg04495969	FBXO11
				cg10240449	PFN1			cg04652441	DIS3L	cg22071344	FBXO11
				cg05692127	PNPT1			cg13682437	DNAJB1	cg05924746	FUS
				cg09009042	PPP1R8			cg19799760	DNAJB1	cg06382244	FXR1
				cg15707455	PPP1R8			cg04692924	DUSP12	cg09141338	FXR2
				cg21245453	PSPC1			cg15732812	DYRK3	cg21089669	G3BP2
				cg12938135	PSPC1			cg21627412	DZIP1	cg11489580	G3BP2
				cg06879406	PTBP1			cg17922851	DZIP1	cg00507354	G3BP2
				cg23954057	QKI			cg10130694	DZIP3	cg24554147	GABRA1
				cg02099053	RBM15			cg10986864	EDC3	cg05144432	GABRA1
				cg01642722	RBM25			cg03961676	EIF2AK2	cg06907391	GABRA1
				cg25423031	RBM47			cg21183028	EIF2AK2	cg16355785	GABRA1
				cg06179469	RBMS1			cg04126427	EIF3A	cg05044431	GABRA1
				cg00138267	RC3H2			cg02622557	EIF3A	cg25951981	GABRA4
				cg06151567	RCC2			cg26172385	EIF3A	cg18909973	GABRA4
				cg07196285	RPS10			cg21258697	EIF3B	cg24154839	GABRA4
				cg03477476	RPS19			cg02538825	EIF3B	cg12294121	GABRB1
				cg21441505	SLBP			cg23289794	EIF3B	cg16509658	GABRB2
				cg02556067	SNRNP200			cg27158143	EIF3D	cg20897616	GABRB3
				cg05728071	SRP68			cg05805987	EIF3E	cg19721215	GCDH
				cg01693108	SRPK1			cg12686915	EIF3H	cg22319470	HDAC11
				cg03447530	TDRD3			cg24940880	EIF3H	cg24010885	HM13
				cg19131049	TNRC6B			cg22812972	EIF4B	cg26833395	HM13
				cg08503808	TRAPPC9			cg18262028	EIF4G1	cg09158487	HNRNPA1
				cg21174626	UBAP2			cg05082085	EIF4G2	cg12263485	HNRNPA1
				cg18234352	UPF1			cg10746615	EIF4G2	cg01027929	HNRNPA2B1
				cg18401645	UPF2			cg02953624	EIF4G3	cg01942445	HNRNPD
				cg03249985	WDR62			cg00210144	EIF5A	cg19014323	HNRNPF
				cg10474755	YLPM1			cg24841008	EWSR1	cg12891252	HNRNPF
				cg25604984	YTHDC2			cg16512069	FAM98A	cg19723775	HNRNPH1
				cg09897064	ZBP1			cg06489241	FAM98A	cg23732003	HNRNPH1
				cg08169020	ZFP36L1			cg04954411	FBL	cg13628185	HNRNPM
				cg10811681	ZFP36L1			cg25572477	FNDC3B	cg05923062	HNRNPM
				cg05365285	ZNF598			cg16541340	FNDC3B	cg24645247	HNRNPU
								cg10132987	FNDC3B	cg05001532	HNRNPU
								cg05924746	FUS	cg16045566	HNRNPUL1
								cg06382244	FXR1	cg10177748	HNRNPUL1
								cg09141338	FXR2	cg25627403	HNRNPUL1
								cg21089669	G3BP2	cg13085065	HNRNPUL1
								cg11489580	G3BP2	cg25706390	HNRNPUL1
								cg00507354	G3BP2	cg03730535	HNRNPUL1
								cg05202497	GEMIN5	cg22786741	HSPBP1
								cg07230446	GIGYF2	cg27051339	HSPBP1
								cg26889840	GPBP1L1	cg02782889	IGF2BP1
								cg07725658	GRSF1	cg05444434	IGF2BP1
								cg04722914	HDLBP	cg08153160	IGF2BP3
								cg14842376	HDLBP	cg09366641	ILF2
								cg03818992	HDLBP	cg15473083	ILF2
								cg21155796	HDLBP	cg14255396	ILF3
								cg09158487	HNRNPA1	cg06949739	ILF3
								cg12263485	HNRNPA1	cg12399315	INTS7
								cg01027929	HNRNPA2B1	cg17487726	INTS7
								cg17682541	HNRNPAB	cg01124961	INTS9
								cg15658376	HNRNPAB	cg01185350	KARS
								cg10857941	HNRNPAB	cg17446216	KHDRBS1
								cg01942445	HNRNPD	cg01951308	KIF3B
								cg19014323	HNRNPF	cg08411422	LENG8
								cg12891252	HNRNPF	cg17465930	MATR3
								cg19723775	HNRNPH1	cg15652741	MIB2
								cg23732003	HNRNPH1	cg18123911	MIB2
								cg22807823	HNRNPK	cg14256234	MOV10
								cg11942470	HNRNPK	cg17341358	MRPL1
								cg08002381	HNRNPK	cg25904520	MRPL1
								cg27305895	HNRNPK	cg21254171	MRPL1
								cg08158657	HNRNPL	cg01962758	MRPL1
								cg04612824	HNRNPL	cg08047338	MRPL19
								cg13628185	HNRNPM	cg15577559	MRPL19
								cg05923062	HNRNPM	cg14154182	MRPL4
								cg24645247	HNRNPU	cg02792677	MRPL4
								cg05001532	HNRNPU	cg00382515	MRPL44
								cg16045566	HNRNPUL1	cg11974710	MSI2
								cg10177748	HNRNPUL1	cg15632808	MSI2
								cg25627403	HNRNPUL1	cg20779700	MYCBP2
								cg13085065	HNRNPUL1	cg22297146	MYEF2
								cg25706390	HNRNPUL1	cg12177539	NCOA5
								cg03730535	HNRNPUL1	cg16004800	NDUFA9
								cg25533096	HSPB1	cg08472719	NOC2L
								cg21217886	HSPB1	cg24664590	NOC2L
								cg22786741	HSPBP1	cg03161767	NOC2L
								cg27051339	HSPBP1	cg05649885	NUFIP2
								cg08602604	HSPD1	cg05562836	NUFIP2
								cg10756051	HSPD1	cg17006779	NUFIP2
								cg02782889	IGF2BP1	cg21028777	OTUD4
								cg05444434	IGF2BP1	cg02452840	OTUD4
								cg08153160	IGF2BP3	cg25969087	PABPC1
								cg09366641	ILF2	cg12425861	PACS2
								cg15473083	ILF2	cg18397450	PACS2
								cg14255396	ILF3	cg13276896	PACS2
								cg06949739	ILF3	cg12162886	PCBP3
								cg27246280	IPO7	cg11787262	PDK1
								cg06002976	IPO8	cg20785344	PGAM5
								cg19722847	IPO8	cg22884130	PISD
								cg16714230	IPO8	cg27299660	PLD1
								cg11522201	IPPK	cg26145832	PLOD1
								cg01185350	KARS	cg10557828	PLOD2
								cg17446216	KHDRBS1	cg00506629	PLOD2
								cg23206777	KPNA2	cg09223516	POLR2C
								cg21820889	KPNA2	cg27003849	PRMT8
								cg24375287	KPNA3	cg19311679	PURG
								cg24438655	KPNB1	cg24420773	PURG
								cg25877086	KPNB1	cg21377712	PWP2
								cg26838532	LARP1B	cg25157874	QKI
								cg10640379	LARP1B	cg23428725	RALGAPA1
								cg13077762	LARP1B	cg21911968	RALGAPA1
								cg20600756	LARP4	cg26131911	RBBP4
								cg27087572	LSM1	cg17140647	RBM14
								cg18938150	LSM12	cg02117565	RBM4B
								cg08301912	LSM14A	cg11291978	RBM4B
								cg03081303	LSM14A	cg22664400	RBM4B
								cg13846796	LSM14A	cg13020457	RCOR1
								cg26009803	LSM14A	cg13755373	RCOR1
								cg08868736	LSM14A	cg05435853	RNF41
								cg26702116	LSM14B	cg12117273	RPL15
								cg15155672	LSM3	cg03935807	SAMD4B
								cg18946802	LSM3	cg03196745	SART3
								cg23769078	LSM5	cg16054422	SART3
								cg24786549	LSM6	cg05834899	SART3
								cg00040861	LSM7	cg19720077	SAV1
								cg04553810	LUZP1	cg08236154	SAV1
								cg26567943	LUZP1	cg00964063	SAV1
								cg10725121	MAPT	cg06589246	SERAC1
								cg13137533	MAPT	cg15486282	SFPQ
								cg23202277	MAPT	cg25369015	SLC25A33
								cg17465930	MATR3	cg08332492	SLC25A42
								cg24572995	MBNL1	cg00813603	SLC25A42
								cg01964262	MBNL2	cg19547236	SLC25A42
								cg10349879	METAP2	cg25768103	SLC25A42
								cg14759078	METAP2	cg22516671	SLC25A42
								cg23480499	METAP2	cg10994292	SLC25A46
								cg16344810	METAP2	cg26768703	SND1
								cg17499241	MEX3A	cg19433065	SPATA5
								cg10515753	MEX3A	cg13180377	SPATA5
								cg17233202	MEX3B	cg20830531	SPATA5
								cg17866680	MEX3B	cg15336585	STRAP
								cg23530105	MEX3C	cg01868559	STRAP
								cg14256234	MOV10	cg11115211	SUCLG2
								cg03393105	MRPS5	cg04026012	SYNCRIP
								cg02633838	MRPS5	cg03356087	SYNCRIP
								cg11974710	MSI2	cg20975713	TARSL2
								cg15632808	MSI2	cg23998987	TBL3
								cg08854313	MTOR	cg16358438	THRAP3
								cg14854718	MTOR	cg05689121	TNRC6A
								cg16128122	MTOR	cg13219509	TNRC6B
								cg05523085	MYO5A	cg00401880	TRA2A
								cg23287547	MYO5A	cg06960514	TRAM1
								cg05331143	MYO5A	cg16691989	UBAC2
								cg25038283	MYO5A	cg21788972	UBAC2
								cg07150629	N4BP2	cg14065841	UBAC2
								cg00241998	N4BP2	cg15781625	UCK2
								cg09568061	NCOA3	cg08494157	UNKL
								cg07007723	NOLC1	cg27647661	UPF1
								cg14039952	NPM1	cg25122941	VPS39
								cg00016156	NPM1	cg25508228	XRN1
								cg25939793	NRG2	cg01060952	XYLT2
								cg15992535	NRG2	cg03041742	YBX1
								cg03014785	NUDT21	cg13242658	YTHDF2
								cg05293701	NUDT21	cg25273602	YTHDF2
								cg02904093	NUDT21	cg14217399	YTHDF3
								cg05649885	NUFIP2	cg23971484	ZC3H11A
								cg05562836	NUFIP2
								cg17006779	NUFIP2
								cg20457962	NUP98
								cg06268702	OGG1
								cg17319894	OGG1
								cg21028777	OTUD4
								cg02452840	OTUD4
								cg25969087	PABPC1
								cg04860329	PABPC4
								cg09109477	PAN2
								cg15417900	PAN2
								cg26201589	PAN2
								cg25007680	PARK7
								cg10514638	PARK7
								cg16277144	PARK7
								cg07898018	PARP14
								cg12828018	PATL1
								cg22906273	PAX1
								cg16309876	PAX1
								cg26542130	PCBP1
								cg26487157	PCBP1
								cg03803211	PCBP1
								cg19866445	PDCD6
								cg03803325	PDCD6
								cg00581295	PFN1
								cg25258098	PKP3
								cg13402698	PNPT1
								cg22595274	PNPT1
								cg23218567	POM121
								cg16702520	PPP1R8
								cg14807549	PRKRA
								cg09890200	PRKRA
								cg25595446	PRMT1
								cg14576628	PRMT1
								cg22719334	PSPC1
								cg14881459	PTBP1
								cg22866085	PUM1
								cg25157874	QKI
								cg06222048	R3HDM1
								cg23065468	R3HDM1
								cg17140647	RBM14
								cg04575263	RBM15
								cg15483044	RBM25
								cg06179469	RBMS1
								cg07589355	RBMS2
								cg25607239	RCC2
								cg00992659	RCC2
								cg11850961	RCC2
								cg01346589	RCC2
								cg04565617	RCC2
								cg02744459	RECQL
								cg14838474	RECQL
								cg26680885	RNASET2
								cg15457506	RNF214
								cg14691051	RNF219
								cg25220065	RPL6
								cg23677990	RPL7
								cg18725425	RPS10
								cg23117447	RPS10
								cg16676472	RPS19
								cg23030090	RPS19
								cg16164079	RPS3A
								cg04420932	RPS6KB2
								cg26457823	RPS6KB2
								cg12045294	RPTOR
								cg03935807	SAMD4B
								cg08267141	SEC24B
								cg01420589	SEC24D
								cg03410576	SEC24D
								cg11295902	SF1
								cg15486282	SFPQ
								cg09964575	SLBP
								cg10994596	SMAP2
								cg25925670	SMG6
								cg27564939	SMG6
								cg17886162	SMG7
								cg07180603	SMG7
								cg23735442	SMG7
								cg26768703	SND1
								cg09935088	SNRNP200
								cg09962502	SNRNP200
								cg16086310	SOD1
								cg00966890	SOD1
								cg18126791	SOD1
								cg15111593	SPATS2
								cg08483425	SRP14
								cg02628374	SRP14
								cg14801726	SRP68
								cg05728071	SRP68
								cg23550396	SRP68
								cg22751101	SRP68
								cg01903785	SRP9
								cg02584520	STAU2
								cg15336585	STRAP
								cg01868559	STRAP
								cg04026012	SYNCRIP
								cg03356087	SYNCRIP
								cg10765900	TDRD3
								cg19495079	TIAL1
								cg27108167	TIAL1
								cg04228628	TNKS
								cg13267177	TNKS
								cg27454300	TNKS
								cg08546845	TNKS1BP1
								cg26248552	TNPO1
								cg09411168	TNPO2
								cg24874555	TNPO2
								cg05689121	TNRC6A
								cg13219509	TNRC6B
								cg04498014	TNRC6C
								cg22385817	TRAPPC1
								cg14282407	TRAPPC1
								cg00630794	TRAPPC5
								cg00187535	TRAPPC5
								cg11116878	TRDMT1
								cg06461811	TSC2
								cg19078334	TXN
								cg07328505	TXN
								cg26808167	UBAP2L
								cg27647661	UPF1
								cg00246041	UPF2
								cg11048311	UPF2
								cg03117949	USP16
								cg17045523	UTP18
								cg19743759	VCP
								cg03249985	WDR62
								cg25508228	XRN1
								cg26917625	XRN2
								cg19302555	XRN2
								cg03041742	YBX1
								cg10474755	YLPM1
								cg13242658	YTHDF2
								cg25273602	YTHDF2
								cg14217399	YTHDF3
								cg06186973	YWHAG
								cg12246416	YWHAG
								cg23971484	ZC3H11A
								cg21712678	ZC3H7B
								cg14251596	ZC3H7B
								cg00191100	ZC3HAV1
								cg08222662	ZC3HAV1
								cg15419852	ZFP36
								cg14292803	ZFP36
								cg13612175	ZFP36L1
								cg15558971	ZFP36L1
								cg05365285	ZNF598
								cg08023020	ZNF598
